# Supplementary material for: RNAseq Analysis Highlights Specific Transcriptome Signatures of Yeast and Mycelial Growth Phases in the Dutch Elm Disease Fungus Ophiostoma novo-ulmi
Source: G3 (Bethesda). 2015 Sep 17;5(11):2487–95. doi: 10.1534/g3.115.021022 (PMC4632067; doi:10.1534/g3.115.021022)
Supplement: Supporting Information [file supp_g3.115.021022_TableS4.xlsx]

## Sheet: Table S4
Table S4 Read counts for each gene per sample in Ophiostoma novo-ulmi. Values are raw read counts. Samples are filtered to keep genes with at least 25 reads in 3 samples of the 9. Solid mycelium: mycelium phase grown on petri dishes; Liquid mycelium: mycelium phase grown in liquid medium. 1-3: replicates.
Gene	Description	Yeast (1)	Yeast (2)	Yeast (3)	Solid Mycelium (1)	Solid Mycelium (2)	Solid Mycelium (3)	Liquid Mycelium (1)	Liquid Mycelium (2)	Liquid Mycelium (3)
OphioH327g0003	Glutamyl-tRNA(Gln) amidotransferase subunit A	19	11	11	13	14	27	33	20	9
OphioH327g0003.1	C6 zinc finger fungal transcription factor	26	11	17	55	38	39	60	57	42
OphioH327g0005	L-saccharopine oxidase	25	10	14	31	117	126	66	60	43
OphioH327g0006	N amino acid transport system protein (Methyltryptophan resistance protein)	4677	1715	2269	1405	1538	1858	1556	1238	1047
OphioH327g0006.1	Hexokinase	730	229	166	35	40	22	68	74	32
OphioH327g0006.2	C6 zinc finger fungal transcription factor	596	458	447	241	284	215	292	394	397
OphioH327g0007	Glucosamine-6-phosphate deaminase/isomerase	189	202	136	25	25	18	76	90	64
OphioH327g0008	Choline transporter	9	1	4	19	19	25	23	28	14
OphioH327g0009	Putative uncharacterized protein	28	4	16	27	56	68	39	42	33
OphioH327g0012	Putative uncharacterized protein	67	82	123	47	73	84	86	70	77
OphioH327g0015	Inorganic phosphate transport protein PHO88	585	781	787	513	450	458	412	447	278
OphioH327g0016	DNA repair protein RAD14	472	388	506	370	224	248	365	302	243
OphioH327g0017	Striatin Pro11	498	319	405	849	678	720	806	742	532
OphioH327g0018	Histone H2A	641	454	535	505	618	491	652	597	554
OphioH327g0019	Alpha/beta-hydrolase	244	201	295	156	433	438	282	237	273
OphioH327g0020	RNA-binding post-transcriptional regulator cip2 (Csx1-interacting protein 2)	488	518	417	582	580	482	693	614	644
OphioH327g0021	RNA-dependent RNA polymerase	229	98	64	127	196	217	250	147	195
OphioH327g0022	Alpha/beta-hydrolase	157	115	105	372	454	606	290	222	136
OphioH327g0024	26S protease regulatory subunit 8 homolog (Protein CIM3/SUG1/TBY1)	681	544	593	1000	774	835	922	811	649
OphioH327g0025	HMG-I/HMG-Y, DNA-binding protein	790	705	879	750	587	490	710	656	523
OphioH327g0026	Putative uncharacterized protein	77	40	61	230	228	326	216	239	166
OphioH327g0028	Heat shock protein 70 homolog	514	351	501	1778	1129	1223	1047	781	530
OphioH327g0029	Threonine synthase	886	830	767	1092	1235	1181	1125	1198	907
OphioH327g0031	Histidine acid phosphatase	6	28	28	17	18	16	31	19	18
OphioH327g0032	C2H2 zinc-finger domain-containing protein	1757	547	549	1065	1108	759	1451	922	1219
OphioH327g0033	Putative uncharacterized protein	30	4	10	22	66	77	39	43	21
OphioH327g0034	ER lumen protein retaining receptor	136	119	124	393	283	296	266	248	152
OphioH327g0035	Ubiquitin and WLM domain-containing protein	3847	2303	1019	2663	2803	1416	2191	1491	1788
OphioH327g0036	Mannosylphosphorylation protein	152	79	115	183	252	208	160	119	97
OphioH327g0037	WD repeat protein	246	169	351	439	418	348	375	368	254
OphioH327g0038	Sterol carrier protein	180	69	66	199	190	262	211	127	148
OphioH327g0039	Oleate activated transcription factor 3	1382	190	198	264	121	159	328	259	217
OphioH327g0040	Putative box C/D snoRNA protein SPCC613.07	312	290	199	256	152	187	141	197	133
OphioH327g0041.1	putative G2/M phase checkpoint control protein	292	359	398	805	650	869	743	759	635
OphioH327g0042	Nulp1-pending protein	158	157	237	376	435	441	366	479	357
OphioH327g0043	Metal homeostasis factor atx1	375	220	271	456	424	474	921	1206	975
OphioH327g0044	Ankyrin repeat and protein kinase domain-containing protein 1	152	89	133	261	464	671	556	637	621
OphioH327g0045	Putative uncharacterized protein	586	326	310	556	563	551	732	896	813
OphioH327g0046	C-myc promoter-binding protein (DENN domain-containing protein 4A)	1078	399	397	1264	1047	959	969	1136	1062
OphioH327g0047	Kinesin-like protein KIF21B (Kinesin-like protein KIF6)	1225	284	286	678	956	1278	1192	867	783
OphioH327g0048	Putative uncharacterized protein	9	16	7	211	787	1357	382	295	166
OphioH327g0049	Crossover junction endonuclease eme1 (Essential meiotic endonuclease 1)	27	13	16	90	37	46	80	73	48
OphioH327g0050	E3 ubiquitin-protein ligase ubr1 (N-end-recognizing protein)	1511	1710	1473	1443	1734	1541	2288	1665	1878
OphioH327g0051	Cytochrome b-c1 complex subunit 9 (Complex III subunit 9)	108	82	112	108	125	120	125	105	83
OphioH327g0052	Partner of Y14 and mago (Protein wibg homolog)	38	38	84	124	115	156	80	67	54
OphioH327g0053	Uridine nucleosidase	58	35	79	297	226	251	258	274	250
OphioH327g0054	Red-like protein	135	112	178	275	239	260	243	254	181
OphioH327g0055	DNA repair protein REV1	132	95	161	183	244	194	452	215	249
OphioH327g0056	WSC domain-containing protein 2	86	32	57	103	86	85	83	86	67
OphioH327g0057	Mitochondrial intermediate peptidase (MIP)	358	240	306	412	355	288	327	300	287
OphioH327g0058	Mitochondrial organizing structure protein 2 (MitOS2)	874	603	741	825	644	521	773	595	549
OphioH327g0059	Mitochondrial thiamine pyrophosphate carrier 1	58	60	63	137	65	46	81	75	69
OphioH327g0062	Sam and ph domain containing protein	1835	744	1143	662	1707	1620	1417	1736	2042
OphioH327g0063	Transcriptional regulatory protein pro-1	775	405	597	633	1359	2007	1237	1476	1689
OphioH327g0066	Superoxide dismutase	386	234	282	554	385	342	522	505	403
OphioH327g0067	Putative uncharacterized protein	67	48	88	231	218	379	195	124	98
OphioH327g0068	Putative uncharacterized protein	126	70	205	457	481	533	340	293	315
OphioH327g0069	Putative uncharacterized protein	37	13	18	18	21	48	21	13	13
OphioH327g0070	C2H2 transcription factor	2916	1200	1271	1712	3117	2380	1799	958	1211
OphioH327g0071	Lipase 2 (Lipase II)	155	21	19	68	58	50	111	68	80
OphioH327g0072	Putative uncharacterized protein	25	7	7	42	81	115	186	204	243
OphioH327g0073	Secretory component protein SHR3	310	194	248	349	395	417	302	240	208
OphioH327g0074	Putative uncharacterized protein	411	82	155	297	525	473	259	486	221
OphioH327g0075	DNA polymerase alpha-associated DNA helicase A	137	135	119	174	219	188	202	189	156
OphioH327g0076	Putative uncharacterized protein	152	98	173	213	205	216	238	229	195
OphioH327g0077	Vacuolar protein sorting/targeting protein 10 (Carboxypeptidase Y receptor)	551	453	370	1120	654	596	1041	775	746
OphioH327g0078	Sun domain containing protein	1914	865	1006	1601	1065	1022	1298	1266	1167
OphioH327g0079	Transcriptional regulator CRZ1	358	181	311	744	767	608	724	698	670
OphioH327g0080	Diacylglycerol acyltransferase	502	471	519	494	282	292	650	388	375
OphioH327g0081	ATP-binding l-psp endoribonuclease family protein	690	336	383	309	345	308	425	379	355
OphioH327g0082	DUF833 domain containing protein	2372	552	1169	658	872	849	1692	1066	1437
OphioH327g0084	Tfiih and nucleotide excision repair factor 3 complexes subunit	132	98	120	216	185	162	207	156	121
OphioH327g0085	Putative esterase C31F10.02	80	70	80	137	165	138	152	111	86
OphioH327g0086	Fungal specific transcription factor domain containing protein	199	154	237	229	137	111	209	184	174
OphioH327g0087	6-hydroxynicotinate 3-monooxygenase	114	48	39	42	145	441	53	62	40
OphioH327g0088	Uncharacterized transporter C1529.01	307	176	114	207	49	86	201	150	127
OphioH327g0089	Similar to transcription factor Cys6	378	270	327	375	194	164	453	330	313
OphioH327g0090	Putative uncharacterized protein	614	677	492	289	74	68	521	301	180
OphioH327g0091	3-oxoacyl-acyl-carrier-protein reductase	1200	474	411	93	42	36	292	145	190
OphioH327g0092	Inner membrane protein yohK	1105	1268	1512	154	118	191	677	589	384
OphioH327g0093	Putative uncharacterized protein	16	16	6	17	27	28	23	29	25
OphioH327g0094	Putative uncharacterized protein	2239	1587	1428	2499	3461	2939	2191	2970	2636
OphioH327g0095	tRNA methyltransferase subunit	259	167	171	182	188	116	153	206	137
OphioH327g0096	Putative uncharacterized protein	147	139	72	66	104	37	60	34	25
OphioH327g0097	Septum-promoting GTP-binding protein 1 (Sid3 protein)	443	314	359	444	432	360	529	426	429
OphioH327g0098	Serine/threonine-protein kinase ppk30	378	367	450	862	748	776	858	773	697
OphioH327g0100	Putative uncharacterized protein	33	24	33	344	27	23	187	68	56
OphioH327g0102	Amino-acid permease	32	48	12	36	9	7	7	4	11
OphioH327g0103	Putative uncharacterized protein	37	84	28	155	209	408	138	109	64
OphioH327g0104	Hypersensitive response-inducing protein	557	467	465	3397	1677	2586	3045	1934	2411
OphioH327g0105	Heat repeat protein	417	381	498	250	208	191	384	320	287
OphioH327g0106	DUF1749 domain containing protein	543	385	429	256	269	226	497	330	441
OphioH327g0107	Sterol isomerase	66	49	82	50	27	22	57	46	35
OphioH327g0108	Putative C6 transcription factor	387	331	597	411	422	397	475	387	351
OphioH327g0108.1	Pre-mRNA-splicing factor cwc15	221	178	213	329	287	295	372	296	237
OphioH327g0109	Exosome complex component rrp45 (Ribosomal RNA-processing protein 45)	95	89	97	116	88	81	90	111	83
OphioH327g0110	ADP-ribosylation factor-like protein 3 (Arf-like GTPase 3)	458	151	150	236	241	281	247	210	177
OphioH327g0111	Putative uncharacterized protein	298	374	301	150	112	136	203	155	208
OphioH327g0112	Cell wall biogenesis protein	200	117	172	137	272	289	218	180	175
OphioH327g0113	DUF1682 domain containing protein	2088	1582	1686	1514	1478	1430	1547	1418	1113
OphioH327g0114	Protein transport protein sec22	117	66	109	285	206	227	205	183	164
OphioH327g0115	Putative uncharacterized protein	54	48	54	133	140	123	121	101	107
OphioH327g0116	Mitochondrial n-glutamine methyltransferase mtq1	31	18	20	88	103	136	75	71	51
OphioH327g0117	Leucine-tRNA ligase, mitochondrial	156	83	133	213	169	160	290	213	200
OphioH327g0119	Y+L amino acid transporter 2 (Solute carrier family 7 member 6)	189	100	213	315	392	333	279	195	205
OphioH327g0120	Altered inheritance of mitochondria protein 32	123	110	105	191	140	122	232	141	118
OphioH327g0121	Cytochrome c mitochondrial import factor CYC2	141	89	86	194	140	130	194	147	122
OphioH327g0122	Histone acetylase complex subunit	3436	3218	1617	1356	657	559	1644	1634	1308
OphioH327g0123	Putative uncharacterized protein	1711	256	414	2305	958	869	1779	1810	1789
OphioH327g0124	ABC transporter CDR4	8591	2973	6035	3451	4660	3346	5453	2839	3775
OphioH327g0125	Acetamidase regulatory protein	122	144	277	210	130	110	208	195	117
OphioH327g0126	Uncharacterized ATP-dependent helicase	168	282	263	570	444	602	602	712	520
OphioH327g0127	Amidohydrolase family protein	215	120	151	609	879	1071	541	571	461
OphioH327g0128	PI-PLC X domain-containing protein	77	5	14	19	17	25	19	29	20
OphioH327g0129	Putative uncharacterized protein	122	5	6	22	16	21	30	68	23
OphioH327g0130	Nucleoside transporter family	592	33	73	147	230	231	390	398	451
OphioH327g0131	Putative uncharacterized protein	2899	272	762	640	174	216	2009	743	909
OphioH327g0132	Cyclic AMP-dependent transcription factor ATF-2	3230	1440	2309	980	800	819	1540	1396	1234
OphioH327g0133	Kinetochore protein mis13 (NMS complex subunit mis13)	269	200	233	280	169	204	327	367	280
OphioH327g0134	Succinate dehydrogenase assembly factor 2, mitochondrial	292	205	267	350	330	289	366	266	202
OphioH327g0135	Endoplasmic reticulum vesicle protein 25	222	139	159	509	386	392	373	385	257
OphioH327g0136	U1 small nuclear ribonucleoprotein C (U1 snRNP C)	58	67	129	198	155	131	177	139	126
OphioH327g0137	Putative uncharacterized protein	508	209	338	738	1009	985	1434	1233	1329
OphioH327g0138	Putative uncharacterized protein	1924	1514	1673	1631	1690	1704	2091	1543	1536
OphioH327g0139	Putative uncharacterized protein	261	205	251	196	228	248	259	227	175
OphioH327g0140	GTP-binding protein	5051	3090	3603	2802	5484	5367	3006	5279	5413
OphioH327g0141	Ras GTPase	28	5	27	6	13	7	4	15	9
OphioH327g0142	Impact family protein	167	115	168	247	248	241	269	264	277
OphioH327g0143	Disease resistance protein	42	27	44	146	104	131	216	230	201
OphioH327g0144	Putative uncharacterized protein	45	91	76	17	13	20	16	13	10
OphioH327g0145	Eukaryotic peptide chain release factor GTP-binding subunit (ERF-3)	1201	815	809	1502	1757	1715	1574	1694	1442
OphioH327g0146	Putative uncharacterized protein	615	190	337	610	134	525	854	627	792
OphioH327g0147	Chromatin remodeling factor mit1	1142	790	564	555	328	346	853	721	658
OphioH327g0148	RNA methyltransferase	170	124	135	279	163	212	257	275	166
OphioH327g0149	Putative uncharacterized protein	171	102	64	373	195	210	472	498	370
OphioH327g0150	Multiprotein-bridging factor 1	618	939	839	543	613	605	619	959	713
OphioH327g0151	Putative uncharacterized protein	122	171	202	156	203	185	124	129	79
OphioH327g0152	DUF636 domain containing protein	488	624	608	548	673	713	452	444	238
OphioH327g0153	Putative uncharacterized protein	69	58	73	264	250	248	206	193	167
OphioH327g0154	Class E vacuolar protein-sorting machinery protein hse-1	1283	1294	1268	939	1183	868	1813	1106	1350
OphioH327g0155	Autophagy-related protein 13	355	383	452	406	340	308	553	413	457
OphioH327g0156	BTB/POZ domain-containing protein	354	353	266	515	300	340	476	458	350
OphioH327g0157	Mitochondrial 2-oxodicarboxylate carrier 2	405	490	477	468	425	408	461	442	352
OphioH327g0158	Transcription elongation factor SPT6 (Chromatin elongation factor SPT6)	877	795	638	1301	894	860	1172	1211	845
OphioH327g0159	COP9 signalosome complex subunit 12	116	102	95	179	135	114	212	169	149
OphioH327g0160	Sun domain containing protein	312	127	137	343	362	399	365	454	300
OphioH327g0161	Putative uncharacterized protein	2050	2778	2065	916	948	728	940	563	758
OphioH327g0162	Saga-like transcriptional regulatory complex subunit	134	138	194	178	217	171	225	205	181
OphioH327g0163	Saga-like transcriptional regulatory complex subunit	399	300	406	375	287	297	469	476	384
OphioH327g0164	Cytochrome P450 (CYP544A9)	131	106	138	169	237	275	177	236	135
OphioH327g0166	Anucleate primary sterigmata protein A	162	94	72	416	436	379	429	547	425
OphioH327g0167	OTU domain-containing protein 2	43	41	55	98	128	150	107	134	110
OphioH327g0169	IST1 homolog (Putative MAPK-activating protein PM28)	269	274	424	309	459	387	428	437	432
OphioH327g0170	AP-2 complex subunit sigma/Clathrin assembly protein 2 small chain	137	91	103	208	206	168	180	152	153
OphioH327g0171	Endochitinase	254	106	71	832	32	28	499	244	274
OphioH327g0172	ABC transporter G family member 11	231	109	96	564	483	647	427	554	377
OphioH327g0173	Casein kinase II subunit beta-1 (CK II beta-1)	497	360	431	623	618	617	540	503	381
OphioH327g0174	Pre-mRNA-splicing factor prp1	2487	1039	649	1395	1319	775	1750	684	1020
OphioH327g0175	Putative uncharacterized protein	2228	1618	1989	1657	1505	1527	3323	1910	2110
OphioH327g0176	Meiotically up-regulated gene 65 protein	421	310	532	471	360	372	743	559	437
OphioH327g0177	Putative uncharacterized protein	105	76	92	162	130	167	168	170	130
OphioH327g0178	PP2C-domain-containing protein	506	471	581	818	924	986	945	995	794
OphioH327g0179	Putative uncharacterized protein	399	382	598	305	324	328	312	237	211
OphioH327g0180	tRNA-splicing endonuclease subunit sen15	84	148	122	51	81	94	100	96	80
OphioH327g0181	Alcohol dehydrogenase	573	460	624	618	936	766	1387	947	1093
OphioH327g0182	Transcription factor Sp1	516	581	588	1339	1885	1817	2062	1701	1974
OphioH327g0183	Putative phosphate phosphoenolpyruvate translocator protein	198	215	264	246	293	226	205	133	111
OphioH327g0184	Galactosyl transferase gma12 mnn10 family protein	432	404	417	967	660	637	700	421	355
OphioH327g0186	CAAX prenyl protease 2	104	85	115	172	160	157	151	185	121
OphioH327g0187	Serine-rich protein	1166	712	387	1355	798	551	1698	1188	1290
OphioH327g0188	Mboat family protein	627	732	936	478	515	348	886	499	595
OphioH327g0189	Golgi GDP-mannose transporter	273	217	317	460	408	373	348	230	217
OphioH327g0190	Short chain dehydrogenase reductase	996	470	878	286	532	487	1073	607	926
OphioH327g0191	GTP-binding protein SAR1	1472	1032	1193	1148	1077	829	1799	1055	1311
OphioH327g0192	Putative uncharacterized protein	289	192	175	333	485	324	1014	336	366
OphioH327g0193	ATP synthase subunit delta, mitochondrial (F-ATPase delta subunit)	705	584	576	932	927	841	812	822	646
OphioH327g0194	Isochorismatase family protein 1B	83	55	71	102	90	167	106	83	73
OphioH327g0195	Ubiquitin carboxyl-terminal hydrolase 19	306	181	208	331	216	206	417	331	240
OphioH327g0196	Isoamyl acetate-hydrolyzing esterase 1 homolog	379	200	243	515	530	685	883	490	480
OphioH327g0197	3-oxo-5-alpha-steroid 4-dehydrogenase	141	90	101	57	115	125	147	101	136
OphioH327g0198	Alpha-ketoglutarate-dependent dioxygenase ABH6	178	120	115	122	262	281	198	189	198
OphioH327g0199	Protein HOS4	2766	2073	2267	2461	2817	2599	4862	3152	3445
OphioH327g0200	GTP-binding protein	202	237	262	304	536	583	237	305	214
OphioH327g0202	Major centromere autoantigen B (CENP-B)	176	26	17	5	18	33	30	35	34
OphioH327g0203	PXA domain protein	117	48	114	149	147	179	262	212	186
OphioH327g0204	mRNA processing protein	685	617	851	545	916	718	953	770	701
OphioH327g0205	Pre-mRNA-splicing factor RSE1	696	883	768	1335	1021	1065	1169	1173	811
OphioH327g0206	Putative uncharacterized protein	323	251	367	260	300	254	236	191	183
OphioH327g0207	C2H2 transcription factor Ace1	10	9	10	20	25	16	27	13	13
OphioH327g0209	Putative uncharacterized protein	588	415	601	861	770	713	1018	554	745
OphioH327g0210	Putative uncharacterized protein	354	246	394	894	449	440	767	365	503
OphioH327g0211	Putative uncharacterized protein	224	231	199	650	335	350	468	343	277
OphioH327g0212	1,2-dihydroxy-3-keto-5-methylthiopentene dioxygenase	307	289	383	210	371	348	362	386	343
OphioH327g0213	Derlin-2 (Degradation in endoplasmic reticulum protein 2)	33	43	96	143	107	153	71	69	46
OphioH327g0214	Histone H3-like centromeric protein cse-4 (CENP-A homolog)	47	41	40	89	50	32	88	76	56
OphioH327g0215	Vacuolar protein sorting-associated protein	141	129	185	369	240	218	334	256	200
OphioH327g0216	tRNA uridine 5-carboxymethylaminomethyl modification enzyme MnmG	176	162	168	485	334	314	315	337	245
OphioH327g0218	Mitochondrial translation optimization protein	174	104	191	375	382	345	370	244	182
OphioH327g0219	Proteophosphoglycan 5	189	254	402	356	536	489	518	373	477
OphioH327g0220	E3 ubiquitin-protein ligase RBX1 (RING finger protein 75)	253	302	260	319	353	383	293	297	261
OphioH327g0221	Probable signal peptidase complex subunit 1	71	48	74	175	169	152	123	122	88
OphioH327g0222	Mg2+ transporter protein	664	811	826	1033	894	716	1302	816	777
OphioH327g0223	Mitochondrial import inner membrane translocase subunit TIM8	109	52	81	146	147	157	124	132	100
OphioH327g0224	60S ribosomal protein L25	643	723	670	883	721	860	804	855	716
OphioH327g0225	Putative uncharacterized protein	48	79	72	46	45	75	39	37	40
OphioH327g0226	Enolase-phosphatase E1	398	339	413	449	364	369	331	443	260
OphioH327g0227	Serine/threonine-protein kinase ksp1	5752	7415	3831	4387	4308	2889	5455	4903	5276
OphioH327g0228	Trafficking protein particle complex subunit 6B	79	56	83	153	171	204	160	129	121
OphioH327g0229	Malate dehydrogenase, cytoplasmic	504	717	497	824	1042	1056	789	741	651
OphioH327g0230	60S ribosomal protein L28e	419	355	376	650	634	576	790	971	729
OphioH327g0231	Putative uncharacterized protein	173	126	232	151	237	255	204	157	152
OphioH327g0232	C-5 sterol desaturase	5059	3712	4126	1471	2342	2613	3779	3588	5371
OphioH327g0233	Putative uncharacterized protein	1369	612	1182	685	1027	1000	1189	1124	1922
OphioH327g0234	Spore germination protein	42	23	16	85	39	65	640	408	505
OphioH327g0235	Transcriptional repressor tup1	848	923	770	1328	967	866	1065	940	864
OphioH327g0236	Ribonuclease MRP protein subunit rmp1 (RNA-processing protein rmp1)	90	69	53	94	95	62	41	38	28
OphioH327g0237	Bifunctional purine biosynthesis protein	638	899	534	567	700	523	547	497	429
OphioH327g0238	Vacuolar amino acid transporter 1	751	951	806	578	694	357	708	827	756
OphioH327g0239	Putative uncharacterized protein	206	343	408	338	427	442	654	491	386
OphioH327g0240	Putative uncharacterized protein	478	649	841	162	107	118	258	132	57
OphioH327g0241	Actin cytoskeleton protein	2394	2579	2743	1910	2096	1995	2851	1987	2414
OphioH327g0242	Bud site selection protein 22	164	217	190	293	132	213	232	247	191
OphioH327g0243	Centrin-3	134	96	100	191	159	120	189	192	139
OphioH327g0244	Phosphoenolpyruvate carboxykinase	2437	2140	2528	2535	1782	2717	2039	1273	1613
OphioH327g0245	Putative uncharacterized protein	100	53	88	173	75	96	110	108	68
OphioH327g0246	Putative uncharacterized protein	130	110	108	239	157	168	134	176	125
OphioH327g0247	E3 SUMO-protein ligase pli1	171	162	242	215	215	162	241	211	199
OphioH327g0248	Copper resistance protein	322	231	203	315	300	237	416	414	375
OphioH327g0249	Putative uncharacterized protein	38	40	54	102	130	86	63	74	44
OphioH327g0250	Cytidine deoxycytidylate deaminase family protein	13	9	8	16	26	36	32	8	11
OphioH327g0251	Putative uncharacterized protein	2079	994	624	1387	1784	1277	2155	1192	1651
OphioH327g0252	Putative uncharacterized protein	6	42	8	87	36	34	63	10	18
OphioH327g0253	Tam domain protein	14	30	28	133	96	84	85	15	39
OphioH327g0254	FAD dependent oxidoreductase superfamily	114	88	103	190	174	95	564	316	513
OphioH327g0255	Homogentisate-dioxygenase	2792	1910	1411	1146	1031	875	1527	1319	1369
OphioH327g0256	Putative uncharacterized protein	11748	8176	13115	3112	8208	7741	8238	5905	6676
OphioH327g0257	Putative uncharacterized protein	41	19	42	82	183	177	177	154	92
OphioH327g0258	ATP-dependent zinc metalloprotease FtsH	135	96	87	238	439	437	557	468	376
OphioH327g0260	Protein pim1 (Poly(A)+ RNA transport protein 2)	501	301	377	849	683	665	818	897	641
OphioH327g0261	Protein transport protein yip1	155	124	160	613	357	403	311	253	193
OphioH327g0262	Mitochondrial import inner membrane translocase subunit tim-16 (Presequence translocated-associated motor subunit pam-16)	111	89	153	157	124	118	170	88	69
OphioH327g0264	Biotin apo-protein	278	188	229	379	491	400	404	441	351
OphioH327g0265	Cytochrome oxidase assembly factor 4 (Cx9C motif-containing protein 3)	71	36	48	35	75	77	80	51	46
OphioH327g0266	Mitochondrial genome maintenance protein mgm101	735	673	749	491	595	533	762	628	742
OphioH327g0267	Receptor expression-enhancing protein 4	368	416	497	301	328	339	273	230	236
OphioH327g0268	Canalicular multispecific organic anion transporter 1 (ATP-binding cassette sub-family C member 2)	177	131	114	77	63	106	192	132	120
OphioH327g0269	L-lysine-aminomutase	16	8	28	43	35	40	59	56	45
OphioH327g0270	Putative uncharacterized protein	8	3	13	19	22	28	26	23	21
OphioH327g0271	Putative uncharacterized protein	343	252	212	541	364	444	533	548	593
OphioH327g0272	DNA-directed RNA polymerase II subunit rpb7	173	112	186	276	242	237	300	225	212
OphioH327g0273	Cyclin pch1 (Pombe cyclin C homolog 1)	258	293	365	279	344	315	304	242	207
OphioH327g0274	6-phosphogluconate dehydrogenase	7818	10508	8131	4286	6024	6385	5197	5116	4837
OphioH327g0275	Rnp domain containing protein	266	557	401	278	261	245	223	387	236
OphioH327g0276	Uncharacterized transporter C22E12.01	58	66	60	182	153	138	108	96	77
OphioH327g0277	Glycoside hydrolase 15-related	1747	2535	2014	1260	1482	1177	1361	674	717
OphioH327g0278	Transcription initiation factor TFIID subunit 3 (TBP-associated factor 3)	59	40	72	142	137	100	112	90	69
OphioH327g0279	U4 tri-snRNP-associated	303	390	405	338	338	227	353	286	263
OphioH327g0280	Putative uncharacterized protein	457	374	545	405	384	292	545	361	432
OphioH327g0281	DNA polymerase	27	34	38	30	24	28	34	18	15
OphioH327g0282	Ammonium transporter	7	8	4	93	31	26	137	30	99
OphioH327g0283	Intracellular protein transport-like protein	3109	945	743	1357	745	731	1337	1209	1081
OphioH327g0284	Putative uncharacterized protein	65	47	47	110	69	63	98	54	36
OphioH327g0285	Oleate activated transcription factor 3	112	107	99	160	100	142	143	83	101
OphioH327g0286	Glycoside hydrolase	25	7	20	15	21	14	24	18	33
OphioH327g0287	Putative uncharacterized protein	71	17	128	204	493	297	454	191	351
OphioH327g0288	NADPH dehydrogenase	978	612	690	584	1212	1002	757	722	594
OphioH327g0289	Cleft lip and palate transmembrane protein 1	805	599	696	615	608	560	514	492	430
OphioH327g0290	LOG family protein YJL055W	232	161	163	319	270	362	313	349	266
OphioH327g0291	Proteasome subunit alpha type-1	328	302	273	567	523	469	575	562	404
OphioH327g0292	Vacuolar protein sorting-associated protein 55	63	51	99	109	131	135	121	98	95
OphioH327g0293	Para-aminobenzoate synthase	292	213	198	317	287	248	356	270	257
OphioH327g0294	Hypercellular protein	340	257	320	669	543	413	691	575	493
OphioH327g0295	Putative uncharacterized protein	67	79	81	72	158	204	53	106	75
OphioH327g0296	Putative uncharacterized protein	60	71	70	92	139	159	98	98	71
OphioH327g0297	Checkpoint protein hus1	58	66	79	96	126	112	126	81	93
OphioH327g0298	Putative uncharacterized protein	61	51	76	101	115	136	96	97	74
OphioH327g0299	Cytokinesis protein sepA (Forced expression inhibition of growth A)	816	1195	740	839	726	643	1012	747	838
OphioH327g0300	Multiple myeloma tumor-associated protein 2 homolog	44	36	77	103	82	73	107	95	102
OphioH327g0301	Putative killer toxin sensitivity protein	89	89	163	111	87	92	142	183	111
OphioH327g0301.1	54S ribosomal protein L37, mitochondrial (YmL37)	203	111	176	344	262	230	267	278	224
OphioH327g0302	NADH-ubiquinone oxidoreductase	236	162	226	341	411	448	304	330	242
OphioH327g0303	Nuclear localization sequence-binding protein (p67)	1519	1227	773	1411	754	722	1002	1037	889
OphioH327g0304	Putative uncharacterized protein	941	884	873	721	1187	746	1168	1161	1499
OphioH327g0305	Putative uncharacterized protein	437	700	421	628	845	603	562	401	420
OphioH327g0306	Putative uncharacterized protein	342	347	313	373	425	310	302	249	223
OphioH327g0307	Cysteine and histidine-rich domain-containing protein 1 (CHORD domain-containing protein 1)	683	1197	861	613	708	461	680	653	507
OphioH327g0308	U6 snRNA-associated Sm-like protein LSm8	106	143	172	198	229	236	191	159	125
OphioH327g0309	Inosine-uridine preferring nucleoside hydrolase	203	214	168	263	310	298	212	291	195
OphioH327g0311	Putative uncharacterized protein	370	373	476	779	577	549	535	363	258
OphioH327g0312	Putative uncharacterized protein	87	92	117	228	221	202	208	222	183
OphioH327g0313	Pyroglutamyl peptidase type	560	406	622	577	865	650	1064	769	1095
OphioH327g0314	Transcription initiation factor TFIID subunit 7	294	377	495	350	349	297	490	370	303
OphioH327g0315	Mediator of RNA polymerase II transcription subunit 6 (Mediator complex subunit 6)	113	112	170	212	239	238	241	200	155
OphioH327g0316	ATP-dependent RNA helicase DHR1 (DEAH box RNA helicase DHR1)	254	411	300	277	134	101	223	223	176
OphioH327g0317	Putative uncharacterized protein	39	55	128	47	83	104	60	42	43
OphioH327g0318	Formate dehydrogenase	5712	18077	13430	5242	4013	3565	8564	4168	2723
OphioH327g0319	COPII coat assembly protein sec-16 (Protein transport protein sec-16)	5927	4291	3313	3152	3517	2205	5865	3422	4604
OphioH327g0320	Phospholipid-translocating P-type ATPase	2081	1828	1934	1656	1278	828	2073	1205	1202
OphioH327g0321	Acetoacetate-CoA ligase	42	19	32	53	52	69	54	44	28
OphioH327g0322	Anaphase-promoting complex subunit cut9 (20S cyclosome/APC complex protein cut9)	94	97	169	277	244	254	290	279	158
OphioH327g0323	Nucleolar protein 16	124	120	110	201	97	124	112	167	113
OphioH327g0324	FAD-dependent oxidoreductase superfamily	252	288	408	268	305	317	395	339	252
OphioH327g0325	Glutathione peroxidase	568	618	634	683	710	716	699	653	651
OphioH327g0327	Fungal transcriptional regulatory protein	4170	3121	3182	1214	2535	2890	2619	2635	2296
OphioH327g0328	4-hydroxy-2-oxoglutarate aldolase, mitochondrial	69	14	9	32	43	74	17	13	14
OphioH327g0330	Chaperone-binding protein	355	139	299	452	770	856	636	429	374
OphioH327g0331	Multidrug resistance protein fnx1	47	40	47	145	133	162	104	75	54
OphioH327g0332	CENP-A multicopy suppressor protein 2	748	770	514	1156	1073	633	2358	1332	1453
OphioH327g0333	Crotonase	346	229	299	894	640	617	900	806	541
OphioH327g0334	Dihydroxyacetone kinase	632	413	464	567	803	815	858	804	683
OphioH327g0335	Cell wall glycosyl hydrolase	81	75	68	195	122	228	309	360	345
OphioH327g0336	Ubiquitin carboxyl-terminal hydrolase 1	127	108	185	294	250	275	279	207	189
OphioH327g0337	Mediator of RNA polymerase II transcription subunit 19 (Mediator complex subunit 19)	152	187	226	163	177	175	262	155	193
OphioH327g0338	Putative uncharacterized protein	627	359	564	516	658	521	631	446	489
OphioH327g0339	Putative uncharacterized protein	69	106	70	64	48	62	49	29	17
OphioH327g0340	Fungal specific transcription factor	421	400	715	552	1001	786	912	665	655
OphioH327g0341	3-hydroxybutyryl-dehydrogenase	838	559	568	1100	949	981	911	761	643
OphioH327g0342	Anion exchange family protein	89	91	110	105	116	141	159	119	70
OphioH327g0343	Topoisomerase 1-associated factor 1	245	214	260	518	191	179	491	514	331
OphioH327g0344	Mitochondrial respiratory chain complexes assembly protein YTA12 (Tat-binding homolog 12)	5241	4938	3035	4055	3829	2584	4038	2594	3527
OphioH327g0346	Replication factor A protein 3 (Single-stranded DNA-binding protein P12 subunit)	60	32	40	116	90	111	95	119	101
OphioH327g0347	54S ribosomal protein Yml6, mitochondrial	293	223	243	489	323	335	413	448	341
OphioH327g0348	54S ribosomal protein L35, mitochondrial (YmL35)	455	305	434	641	524	518	558	627	452
OphioH327g0349	RhoGAP	60	36	80	251	181	215	393	485	358
OphioH327g0350	Nuclear protein SNF4	135	128	179	275	337	323	212	256	222
OphioH327g0351	Vacuolar armadillo repeat protein	737	652	839	845	960	1056	1169	981	908
OphioH327g0352	Mitochondrial inner membrane protease subunit	72	56	116	83	132	132	90	57	56
OphioH327g0353	Translation initiation factor IF-3	62	70	92	158	132	149	154	156	82
OphioH327g0354	Translation initiation factor eIF-2b delta subunit	159	188	254	358	320	361	366	429	314
OphioH327g0355	Putative uncharacterized protein	82	44	87	167	217	213	142	163	109
OphioH327g0356	Nipped-B-like protein B	168	257	252	293	200	180	308	255	144
OphioH327g0357	Nap family protein	755	729	534	1275	913	879	988	1372	1011
OphioH327g0358	Lysophospholipase-like protein	111	65	95	114	80	46	115	117	76
OphioH327g0359	RNA polymerase 3 transcription factor	295	272	307	311	318	290	288	388	251
OphioH327g0360	Serine/threonine-protein phosphatase 2A	511	453	594	891	1036	1158	910	1026	794
OphioH327g0361	Inositol polyphosphate 5-phosphatase	567	633	663	702	490	494	857	727	624
OphioH327g0362	Retrograde regulation protein 2	187	70	52	19	15	18	42	24	14
OphioH327g0363	Glucose 1-dehydrogenase	102	106	133	169	287	295	185	184	171
OphioH327g0364	Putative uncharacterized protein	802	1053	1107	407	592	663	686	576	583
OphioH327g0365	Putative uncharacterized protein	314	321	249	288	212	236	398	221	249
OphioH327g0366	Periodic tryptophan protein 2	457	336	266	356	233	251	275	395	271
OphioH327g0367	Septin homolog spn4	620	348	365	1385	923	916	965	1122	771
OphioH327g0368	Pyruvate dehydrogenase	174	191	374	272	544	523	604	395	523
OphioH327g0369	Ubiquitin carboxyl-terminal hydrolase 21	1279	1721	1373	1778	2054	2175	2330	2338	1928
OphioH327g0370	Mitochondrial import inner membrane translocase subunit tim-22	85	77	100	132	90	113	111	108	67
OphioH327g0371	Beta-glucanase	330	230	267	300	685	601	678	301	439
OphioH327g0372	Pre-mRNA-processing protein 45	384	369	432	412	474	426	525	444	336
OphioH327g0373	Endosomal cargo receptor	516	366	405	736	668	644	549	534	424
OphioH327g0374	Alkaline phosphatase family protein	1238	1176	1490	1134	1451	896	1542	1116	1414
OphioH327g0375	Putative uncharacterized protein	2	3	2	10	34	43	73	53	74
OphioH327g0376	Serine/threonine-protein phosphatase	407	394	499	318	578	592	579	635	581
OphioH327g0377	Serine/threonine-protein phosphatase 2B	221	205	269	460	640	767	437	533	393
OphioH327g0378	Phosphoserine aminotransferase	225	262	227	343	258	232	495	427	287
OphioH327g0379	Estradiol 17-beta-dehydrogenase 1	115	44	48	61	41	56	49	46	32
OphioH327g0380	Putative uncharacterized protein	618	426	469	733	553	459	813	650	499
OphioH327g0381	Proline-rich early nodulin-like protein	45	61	66	176	130	176	203	172	129
OphioH327g0382	Serine/threonine-protein kinase haspin	71	52	137	330	192	182	332	467	279
OphioH327g0383	Epoxide hydrolase	1558	813	1216	1510	1545	1617	2097	2213	2595
OphioH327g0384	Putative uncharacterized protein	35	36	47	80	134	142	55	39	29
OphioH327g0385	Phospholipid-transporting ATPase	540	442	522	1096	1070	1025	1042	827	711
OphioH327g0386	Putative uncharacterized protein	96	71	79	260	99	71	199	269	288
OphioH327g0387	6-hydroxy-D-nicotine oxidase (6-HDNO)	1505	1540	892	884	541	355	777	962	674
OphioH327g0388	Putative uncharacterized protein	657	1285	819	504	579	501	1407	841	849
OphioH327g0389	Putative uncharacterized protein	6	36	15	131	227	366	335	276	427
OphioH327g0390	Pre-mRNA-splicing factor syf-2	255	251	446	351	362	475	512	505	435
OphioH327g0391	NAD-dependent epimerase dehydratase family protein	2046	665	1908	1897	1462	3095	3423	2622	3048
OphioH327g0392	Histone acetyltransferase subunit	769	250	784	845	599	1432	1198	940	1088
OphioH327g0393	GPI anchored peptidase m48	155	59	53	48	74	56	459	127	145
OphioH327g0394	Mitochondrial metalloendopeptidase OMA1	107	51	176	110	124	134	177	151	102
OphioH327g0395	Acyl-CoA dehydrogenase family member 10 (ACAD-10)	52	40	35	105	93	116	85	90	78
OphioH327g0396	60S ribosomal protein L5 (CPR4)	807	814	669	1398	1419	1512	1485	1724	1366
OphioH327g0397	MAP-homologous protein 1	3282	2508	2894	2770	2973	2359	5161	3317	3679
OphioH327g0398	Putative uncharacterized protein	1	0	1	158	22	31	148	19	90
OphioH327g0399	Probable steroid-binding protein 3 (AtMP3)	180	127	153	309	345	394	321	359	326
OphioH327g0400	Tpr domain containing protein	725	838	996	478	455	506	570	476	388
OphioH327g0401	AP-1-like transcription factor YAP5	601	876	1269	372	526	811	268	307	144
OphioH327g0402	Putative uncharacterized protein	84	23	52	15	42	38	81	110	108
OphioH327g0403	C2H2 zinc finger domain-containing protein	162	152	149	134	276	444	234	187	157
OphioH327g0404	Transcription factor Sp3	3	1	0	25	6	32	101	52	121
OphioH327g0405	Rhamnolipids biosynthesis 3-oxoacyl-[acyl-carrier-protein] reductase	31	19	25	10	21	46	15	11	10
OphioH327g0406	Mitochondrial dicarboxylate carrier protein	730	2136	1557	720	768	584	154	65	29
OphioH327g0407	Pab-dependent poly-specific ribonuclease subunit	213	264	339	409	391	424	441	541	354
OphioH327g0408	60S ribosomal protein L18-B	1042	981	776	1264	1283	1268	1404	1650	1329
OphioH327g0409	Mitochondrial carrier protein	74	60	87	195	108	137	134	103	82
OphioH327g0410	Pre-mRNA-splicing factor srp1	1027	1538	1141	688	546	441	1027	721	725
OphioH327g0411	Sterol O-acyltransferase 1	2907	4740	4391	1454	755	512	1353	502	537
OphioH327g0412	Fimbrin (ABP67)	2534	2244	2216	1811	1874	1933	2120	1836	1443
OphioH327g0413	Putative uncharacterized protein	386	273	374	239	234	224	253	265	209
OphioH327g0414	Phospholipase	307	262	476	546	260	356	522	428	279
OphioH327g0415	DNA-directed RNA polymerase III subunit RPC1	715	805	805	882	726	750	888	1095	701
OphioH327g0416	Mitochondrial distribution and morphology protein 34	627	833	995	657	1085	1199	741	734	623
OphioH327g0417	Putative uncharacterized protein	41	56	66	69	82	143	61	51	49
OphioH327g0418	Nucleoside transporter FUN26	66	64	151	138	197	250	139	92	109
OphioH327g0419	Putative uncharacterized protein	108	174	252	205	183	175	159	125	118
OphioH327g0420	PHD finger-like domain-containing protein 5B	41	36	76	65	55	64	76	57	49
OphioH327g0421	Putative uncharacterized protein	314	212	346	606	532	646	497	381	254
OphioH327g0422	Putative uncharacterized protein	27	15	45	171	202	220	199	204	137
OphioH327g0423	Kinetochore-associated protein NNF1	38	20	59	103	86	91	151	100	76
OphioH327g0424	Spectrin beta	179	159	290	420	800	635	339	168	236
OphioH327g0425	Ntf2 and rrm domain containing protein	67	84	78	143	149	151	148	150	102
OphioH327g0427	C6 zinc finger fungal transcription factor	41	66	45	41	56	63	24	55	62
OphioH327g0427.1	C6 zinc finger fungal transcription factor	29	51	39	30	37	32	29	50	32
OphioH327g0428	Tafazzin	74	54	73	181	107	130	119	121	92
OphioH327g0429	Sedlin	50	43	72	125	154	118	119	120	100
OphioH327g0430	Putative uncharacterized protein	30	19	67	88	81	120	108	118	64
OphioH327g0431	Nucleoporin nup132 (Nuclear pore protein nup132)	622	488	505	780	570	597	851	777	606
OphioH327g0432	Casein kinase I homolog 1	578	396	500	1036	947	1005	872	822	676
OphioH327g0433	Endosomal cargo receptor	325	195	302	643	460	499	451	440	308
OphioH327g0434	DNA methyltransferase 1-associated protein dmap1	400	403	594	538	433	499	517	551	350
OphioH327g0436	Nodulation protein l	476	445	280	319	393	465	602	593	604
OphioH327g0437	Oleate activated transcription factor 3	59	37	26	80	78	129	79	83	54
OphioH327g0438	AP-3 complex subunit mu-1/Mu-adaptin 3A	458	438	359	449	375	395	472	509	429
OphioH327g0439	Exosome complex exonuclease	101	66	81	101	176	188	128	103	117
OphioH327g0440	Exosome complex component rrp4 (Ribosomal RNA-processing protein 4)	171	105	163	340	276	261	217	273	170
OphioH327g0441	Putative uncharacterized protein	45	41	52	51	44	58	70	71	38
OphioH327g0442	Aldehyde dehydrogenase	921	803	770	730	723	854	868	689	778
OphioH327g0443	37S ribosomal protein	429	329	413	581	459	466	539	547	342
OphioH327g0444	Glycosyltransferase family	49	25	68	89	106	144	85	111	73
OphioH327g0445	WD repeat protein	616	515	554	860	1114	1104	1116	1106	973
OphioH327g0446	Polyadenylate-binding protein 2 (PABP-2)	266	214	257	487	304	347	498	434	341
OphioH327g0447	E3 ubiquitin-protein ligase	722	714	868	1064	1179	1232	1123	1072	941
OphioH327g0448	NADH-ubiquinone oxidoreductase subunit B	254	204	334	402	469	454	343	379	295
OphioH327g0449	Putative uncharacterized protein	488	337	505	527	477	416	626	559	451
OphioH327g0450	54S ribosomal protein L8, mitochondrial	218	205	314	363	317	330	277	339	209
OphioH327g0451	U3 small nucleolar RNA-associated protein 25 (U3 snoRNA-associated protein 25)	167	140	105	437	179	229	338	397	268
OphioH327g0452	Eukaryotic translation initiation factor 3 subunit F (eIF3f)	442	411	418	740	736	737	633	886	607
OphioH327g0453	R3H domain-containing protein 2	148	139	230	336	350	360	415	397	328
OphioH327g0454	Putative uncharacterized protein	57	45	85	185	111	170	163	188	110
OphioH327g0455	Pre-mRNA-splicing factor cwf18 (Complexed with cdc5 protein 18)	75	39	54	142	95	121	150	102	104
OphioH327g0456	Pentatricopeptide repeat-containing protein At5g16640, mitochondrial	140	87	163	285	214	225	296	225	149
OphioH327g0458	Polarized growth protein	637	619	677	630	914	949	940	810	715
OphioH327g0459	Delta(3,5)-Delta(2,4)-dienoyl-CoA isomerase, mitochondrial	153	131	198	247	209	247	250	202	134
OphioH327g0460	RNA polymerase 2 general transcription and DNA repair factor tfiih component	57	29	105	78	115	144	99	74	83
OphioH327g0461	Phenylalanyl-tRNA beta subunit	220	354	403	161	198	153	177	97	82
OphioH327g0462	Phenylalanyl-tRNA beta subunit	604	624	682	760	975	1037	885	1030	780
OphioH327g0463	Oxalate decarboxylase	375	511	375	54	82	95	129	74	83
OphioH327g0464	Nucleoporin nup61 (Nuclear pore protein nup61)	1855	2211	1793	1159	1158	1103	1584	1387	1216
OphioH327g0465	Fructose-bisphosphate aldolase	2363	2365	2338	2020	2979	3496	2441	2731	2259
OphioH327g0466	Fatty acid-binding protein (Sterol carrier protein 2)	248	267	237	457	247	324	266	242	148
OphioH327g0467	Pre-mRNA-splicing factor cwf10	715	858	546	1014	575	528	913	892	599
OphioH327g0468	MIP18 family protein YHR122W	43	40	111	137	186	224	158	184	132
OphioH327g0469	Nitrogen assimilation transcription factor nit-4	456	439	450	542	769	740	825	674	808
OphioH327g0470	Putative uncharacterized protein	64	49	55	93	80	98	90	89	83
OphioH327g0471	Frg1-like family protein	141	91	121	209	130	169	197	213	157
OphioH327g0472	WD repeat protein	93	61	83	224	175	182	164	165	112
OphioH327g0473	Ubiquitin-protein ligase sel1	527	410	615	1086	689	635	904	621	517
OphioH327g0474	Putative uncharacterized protein	30	28	42	49	60	88	56	66	63
OphioH327g0475	Putative uncharacterized protein	567	824	580	315	301	201	369	892	655
OphioH327g0476	Mannosylphosphorylation protein	93	74	73	111	102	76	95	155	97
OphioH327g0477	Putative uncharacterized protein	111	66	56	240	142	149	209	218	160
OphioH327g0478	Putative uncharacterized protein	245	169	237	358	386	425	389	296	235
OphioH327g0479	40S ribosomal protein S11-B	525	545	492	845	923	842	819	1243	804
OphioH327g0480	Nicotinate phosphoribosyltransferase	189	203	305	316	399	466	437	330	306
OphioH327g0481	Glycoside hydrolase, family 76	117	104	128	307	167	196	323	211	181
OphioH327g0482	Fe/ascorbate oxidoreductase	38	27	33	112	148	173	109	109	94
OphioH327g0484	Adenylate kinase 3/ATP-AMP transphosphorylase 3	23	27	30	67	68	58	57	47	26
OphioH327g0485	Mrs7 family protein	544	890	633	931	686	706	905	712	638
OphioH327g0486	Sorting nexin-4 (Autophagy-related protein 24)	519	491	670	770	725	692	937	755	677
OphioH327g0487	Pheromone processing endoprotease kex2	374	219	386	1134	785	707	783	641	476
OphioH327g0488	Putative uncharacterized protein	417	177	267	797	1560	1777	1242	1108	923
OphioH327g0489	E3 ubiquitin-protein ligase RNF13 (RING finger protein 13)	426	313	468	603	585	560	515	426	381
OphioH327g0490	Putative uncharacterized protein	147	191	345	268	211	182	249	235	164
OphioH327g0491	Vacuolar protein sorting-associated protein 8 homolog	868	573	500	1037	619	533	1041	778	716
OphioH327g0492	Glucose-inducible sam-dependent methyltransferase	128	72	62	246	83	111	211	129	110
OphioH327g0493	Bap31 domain protein	502	676	677	833	637	658	816	640	600
OphioH327g0494	Putative uncharacterized protein	134	116	92	150	117	111	167	176	117
OphioH327g0495	Putative uncharacterized protein	237	191	193	238	378	396	272	303	281
OphioH327g0496	Fe/ascorbate oxidoreductase	591	916	806	202	912	822	525	361	359
OphioH327g0497	U3 small nucleolar RNA-associated protein 17 (U3 snoRNA-associated protein 17)	730	631	470	592	304	333	448	566	413
OphioH327g0498	DNA-directed RNA polymerases I, II, and III subunit RPABC5	109	99	123	172	160	155	119	140	102
OphioH327g0499	Conserved hypothetical protein	467	436	365	304	586	575	451	549	622
OphioH327g0500	WD repeat protein	49	39	39	140	120	98	140	188	141
OphioH327g0501	Putative uncharacterized protein	34	93	47	186	586	888	109	156	105
OphioH327g0502	Serine/threonine-protein phosphatase PP-Z	590	948	926	470	583	590	727	467	639
OphioH327g0503	WD repeat protein	345	228	438	369	530	388	421	430	419
OphioH327g0504	Putative uncharacterized protein	473	328	557	655	632	663	516	594	406
OphioH327g0505	Succinate-semialdehyde dehydrogenase	824	961	830	1145	1017	968	2015	1590	1224
OphioH327g0506	Putative uncharacterized protein	238	132	203	139	306	329	263	314	345
OphioH327g0507	Ethylene receptor	526	354	165	206	231	318	456	588	460
OphioH327g0508	Meiotic expression up-regulated protein 6	1342	1246	1236	1579	2493	2229	2541	2402	2444
OphioH327g0509	Transcription factor SFP1 (Split finger protein 1)	449	719	878	471	689	840	491	492	546
OphioH327g0510	Altered inheritance rate of mitochondria protein 38 homolog	9185	11605	8058	1586	1236	899	3392	3104	3281
OphioH327g0511	Rho-GTPase-activating protein gacHH (GTPase activating factor for raC protein HH)	718	1242	640	950	1035	847	607	587	430
OphioH327g0512	tRNA-dihydrouridine (47) synthase	469	451	111	691	648	387	368	482	283
OphioH327g0513	Rho-GTPase-activating protein 8	466	262	337	1048	724	747	989	835	738
OphioH327g0514	Microsomal dipeptidase	475	323	465	646	528	472	655	479	439
OphioH327g0515	40S ribosomal protein s13	205	155	192	264	261	249	229	231	172
OphioH327g0516	Putative uncharacterized protein	44	47	46	93	108	98	58	79	59
OphioH327g0517	Putative uncharacterized protein	20	25	22	27	41	44	38	41	25
OphioH327g0518	Putative uncharacterized protein	169	237	179	178	236	235	280	243	258
OphioH327g0519	Flavin carrier protein 2 (FAD transporter 2)	880	862	1096	960	1002	916	1064	879	796
OphioH327g0520	Regulatory protein wetA	849	881	323	1532	188	172	1164	836	582
OphioH327g0521	Quinidine resistance protein 1	2	8	3	11	18	41	34	85	55
OphioH327g0523	Centromere protein V (Nuclear protein p30)	83	63	72	51	51	57	56	31	30
OphioH327g0524	Meiotically up-regulated gene 158 protein	1158	700	1042	816	1824	2064	1862	923	1355
OphioH327g0525	Translation initiation factor eIF-2B subunit alpha (eIF-2B GDP-GTP exchange factor subunit alpha)	272	313	336	307	367	402	494	448	459
OphioH327g0526	Adaptin ear-binding coat-associated protein 1 (NECAP endocytosis-associated protein 1)	140	112	179	288	333	374	362	390	337
OphioH327g0527	Putative uncharacterized protein	30	112	68	24	21	30	29	30	23
OphioH327g0528	Putative uncharacterized protein	162	233	218	156	158	171	204	146	107
OphioH327g0529	Serine/threonine-protein kinase oca2	434	1192	840	569	588	504	609	414	472
OphioH327g0529.1	Chaperonin (10 kDa hsp)	451	454	466	410	357	348	550	595	502
OphioH327g0530	Endoglucanase D	45	11	27	67	66	75	34	30	30
OphioH327g0531	Cysteine dioxygenase	280	245	400	811	1577	2087	1352	1003	1000
OphioH327g0532	Sulfite efflux pump SSU1	136	101	108	76	79	79	81	64	60
OphioH327g0533	tRNA wybutosine-synthesizing protein 1	301	323	299	359	394	386	301	333	235
OphioH327g0534	Mitochondrial import receptor subunit tom-20	293	309	343	292	318	281	313	349	263
OphioH327g0535	Exocyst complex component EXO84	392	403	488	613	560	437	730	622	544
OphioH327g0536	Serine/threonine-protein phosphatase PP2A catalytic subunit	769	698	1044	1257	1209	1272	1514	1238	1261
OphioH327g0537	Uncharacterized transporter C1683.12	1594	3348	4164	1163	1334	1408	2137	1361	2096
OphioH327g0538	Mucin family signaling protein	1604	777	754	1258	1418	1248	1376	1457	1246
OphioH327g0540	Peptidyl-prolyl cis-trans isomerase fkr-3 (PPIase fkr-3)	1619	1518	1596	975	1612	1977	1364	1569	1405
OphioH327g0541	PolyA+ RNA transport protein	2604	3294	2745	2182	3184	3205	3315	3321	3063
OphioH327g0542	Glutathione S-transferase omega-like 2	862	1300	997	465	277	272	761	536	491
OphioH327g0543	Chitin synthase 8 (Myosin chitin synthase 1)	3885	2701	2514	3589	4305	3620	4162	3730	3429
OphioH327g0544	Chitin synthase 6 (Class-V chitin synthase 6)	5073	4861	3861	3939	4597	3479	5183	3802	3805
OphioH327g0545	Engulfment and cell motility protein 3	367	123	248	408	276	229	393	369	289
OphioH327g0546	Cytidine deaminase	1499	503	1352	841	779	560	1439	1042	1327
OphioH327g0547	1,4-beta-D-glucan cellobiohydrolase C	2165	470	975	123	65	32	374	187	341
OphioH327g0548	Malonyl-acyl carrier protein	233	107	173	620	382	464	353	320	213
OphioH327g0549	5'-3' exoribonuclease 1 (Exonuclease 2)	469	308	527	906	636	648	924	939	699
OphioH327g0550	Histone acetyltransferase type B subunit 2	345	236	197	597	333	337	576	519	416
OphioH327g0551	Putative uncharacterized protein	120	58	56	112	62	87	94	121	77
OphioH327g0552	Related to centractin ARP1	184	216	230	221	230	167	197	159	168
OphioH327g0553	Stress response RCI peptide	352	447	500	175	264	262	290	332	295
OphioH327g0554	Putative uncharacterized protein	299	247	262	325	794	793	1097	684	936
OphioH327g0555	CTD kinase subunit alpha	346	294	465	529	474	449	596	456	371
OphioH327g0557	Glycogen (starch) synthase	1072	733	1240	1852	1566	1748	1859	1484	1322
OphioH327g0558	F-box domain containing protein	121	69	91	402	194	266	285	280	206
OphioH327g0559	Putative uncharacterized protein	230	136	122	338	289	294	397	366	323
OphioH327g0560	Uncharacterized N-acetyltransferase YoaA	176	241	138	53	23	29	72	32	24
OphioH327g0561	Fatty acid elongase	919	1011	955	1292	1002	983	1078	910	703
OphioH327g0562	Cytochrome c oxidase subunit 6, mitochondrial	656	592	666	644	880	917	790	791	693
OphioH327g0563	Homeobox protein cut-like 1 (CCAAT displacement protein)	1626	1146	677	478	444	420	808	550	618
OphioH327g0564	Sphingomyelin phosphodiesterase 2	38	36	85	146	96	104	103	72	56
OphioH327g0565	Ubiquitin-like-specific protease 2	118	124	186	274	284	312	295	260	215
OphioH327g0566	Small nucleolar ribonucleoprotein complex	713	541	482	505	347	384	402	569	362
OphioH327g0567	Proteasome subunit beta type-2	294	286	362	458	451	496	543	548	503
OphioH327g0568	ATP-dependent RNA helicase ded1	2280	1995	1689	1392	1203	978	1221	1017	1078
OphioH327g0569	XPG I-region protein	641	527	671	942	1025	1039	1131	1272	1029
OphioH327g0570	Putative uncharacterized protein	233	114	222	252	348	338	515	441	574
OphioH327g0571	tRNA pseudouridine synthase B	237	198	173	397	219	229	250	263	206
OphioH327g0572	Putative uncharacterized protein	202	196	247	278	306	279	367	227	251
OphioH327g0573	Exosome complex component CSL4 (Exosome component 1)	31	29	42	87	89	78	58	62	42
OphioH327g0574	Putative uncharacterized protein	84	22	25	86	13	28	50	37	89
OphioH327g0575	Mediator of RNA polymerase II transcription subunit 5 (Mediator complex subunit 5)	403	188	283	453	383	384	602	451	458
OphioH327g0576	Replicase polyprotein 1ab (pp1ab)	993	625	775	912	883	618	1564	1149	1258
OphioH327g0577	Flavin dependent oxidoreductase	793	377	938	505	1419	1138	1193	1113	1320
OphioH327g0578	Aromatic/aminoadipate aminotransferase 1	136	112	122	333	314	344	317	242	192
OphioH327g0579	60S ribosomal protein L4-B	1201	1292	937	1643	1788	1685	1843	2459	1980
OphioH327g0580	RNA-binding effector protein	779	550	671	2252	2481	2116	2139	1702	1482
OphioH327g0581	Serine/threonine-protein kinase MST20	1050	572	851	1079	1606	1183	2940	1951	2905
OphioH327g0582	Short chain dehydrogenase reductase	1813	2299	2217	1475	1741	2378	1391	1025	914
OphioH327g0583	Chromatin structure-remodeling complex subunit rsc9 (RSC complex subunit rsc9)	566	592	692	920	772	680	1076	937	682
OphioH327g0584	Methylenetetrahydrofolate reductase	356	427	493	540	546	451	478	461	351
OphioH327g0585	Putative uncharacterized protein	16	8	16	82	46	57	92	95	61
OphioH327g0586	PQ loop repeat protein	51	35	51	141	86	116	87	77	54
OphioH327g0587	Uncharacterized transcriptional regulatory protein C1327.01c	387	55	123	210	297	293	198	242	206
OphioH327g0589	Phosphoribosylformylglycinamidine synthase	1175	1319	1071	873	1293	1168	938	1100	1057
OphioH327g0590	WD repeat protein	58	70	70	157	124	146	142	108	86
OphioH327g0591	Alpha-mannosyltransferase	175	136	238	294	306	334	260	276	159
OphioH327g0592	Gamma-tubulin complex component 5 (GCP-5)	185	113	157	206	246	268	237	336	223
OphioH327g0593	Putative uncharacterized protein	67	38	50	28	22	18	61	38	22
OphioH327g0594	mRNA splicing protein yju2	132	97	188	155	163	199	244	185	135
OphioH327g0595	General substrate transporter	226	71	12	24	54	43	58	41	41
OphioH327g0596	Heat shock protein dnaJ	5814	4271	2828	4002	4566	3076	5032	5361	5123
OphioH327g0597	Small nucleolar ribonucleoprotein complex	604	745	506	686	597	416	397	644	356
OphioH327g0598	Putative uncharacterized protein	641	833	785	679	984	889	763	797	746
OphioH327g0599	Centromere protein S (Apoptosis-inducing TAF9-like domain-containing protein 1 homolog)	150	237	249	264	166	134	165	146	128
OphioH327g0600	PGA2-homolog C27.01c	521	995	815	420	265	253	337	305	273
OphioH327g0601	Nipped-B-like protein B	713	1234	1451	864	1143	1181	1075	1069	889
OphioH327g0602	Essential cytoplasmic protein	583	535	637	529	569	549	544	549	478
OphioH327g0603	5-methylthioadenosine phosphorylase	240	258	202	315	327	294	315	514	341
OphioH327g0604	Mediator of RNA polymerase II transcription subunit 13 (Mediator complex subunit 13)	423	342	346	464	418	395	566	467	398
OphioH327g0605	T-complex protein 1 subunit epsilon (TCP-1-epsilon)	928	1164	1044	1112	1141	1078	1109	1373	1035
OphioH327g0606	Hect domain containing protein	637	737	876	754	746	774	937	875	701
OphioH327g0607	C2H2 finger domain containing protein	725	803	850	595	652	687	588	786	532
OphioH327g0609	Putative uncharacterized protein	1184	1200	1494	1147	1312	995	1653	1178	1243
OphioH327g0610	Putative uncharacterized protein	28	42	55	45	71	110	51	69	53
OphioH327g0611	Vhs domain containing protein	212	255	367	310	466	530	521	455	384
OphioH327g0612	Long-chain-fatty-acid-CoA ligase 1 (Fatty acid activator 1)	410	354	431	748	764	680	767	635	444
OphioH327g0613	AMP-binding enzyme	130	102	210	331	405	370	385	285	286
OphioH327g0614	Vacuolar protein sorting-associated protein 27	303	235	390	493	423	390	581	508	402
OphioH327g0616	Putative uncharacterized protein	23	45	29	1	6	9	8	8	3
OphioH327g0617	Phosphoglycerate mutase	43	47	35	77	95	97	67	68	20
OphioH327g0618	Uncharacterized vacuolar membrane protein YJR054W	305	81	142	125	183	191	305	264	286
OphioH327g0619	Elongation factor Tu	1515	859	973	1204	1271	1230	1590	1147	1283
OphioH327g0620	40S ribosomal protein S29	182	179	180	304	292	357	273	370	252
OphioH327g0621	Disulfide isomerase	1011	733	903	1501	1654	1919	1396	1236	1009
OphioH327g0622	Heat shock factor-binding protein	30	22	35	68	67	74	63	72	52
OphioH327g0623	RING finger ubiquitin ligase	238	271	423	269	295	222	310	203	257
OphioH327g0624	6-phosphogluconate phosphatase	612	690	698	554	634	674	497	561	423
OphioH327g0625	tRNA A64-2'-O-ribosylphosphate transferase	182	322	112	94	53	67	88	81	74
OphioH327g0626	Uncharacterized transcriptional regulatory protein C15D4.02	557	350	532	494	601	556	704	401	550
OphioH327g0627	snRNP assembly protein	121	85	154	308	168	174	255	273	177
OphioH327g0628	Eukaryotic translation initiation factor 4E type 2 (eIF-4E type 2)	221	219	273	419	332	342	296	342	243
OphioH327g0629	Putative uncharacterized protein	38	23	24	111	121	63	56	19	23
OphioH327g0630	Fungal cellulose binding domain containing protein	20	10	8	33	41	23	33	10	8
OphioH327g0631	SH3 domain-containing protein PJ696.02	571	511	619	912	1115	1023	1003	764	728
OphioH327g0632	Protein transport protein sft1	73	75	100	105	117	112	125	110	98
OphioH327g0633	Putative uncharacterized protein	387	318	401	823	678	703	698	646	608
OphioH327g0634	Methionine-R-sulfoxide reductase SelR	360	382	358	548	611	535	512	394	373
OphioH327g0635	GDSL-like Lipase/Acylhydrolase	45	68	66	571	885	791	1036	361	535
OphioH327g0636	HBS1-like protein	137	208	305	446	652	491	642	401	451
OphioH327g0637	Translation elongation factor ef-1	61	73	121	350	531	352	535	153	255
OphioH327g0638	Ribosome biogenesis protein ENP2 (Essential nuclear protein 2)	372	326	253	500	261	271	243	399	256
OphioH327g0639	Putative uncharacterized protein	160	88	155	82	111	124	273	310	312
OphioH327g0640	Putative uncharacterized protein	220	91	92	29	27	39	57	64	54
OphioH327g0641	54S ribosomal protein L39, mitochondrial	63	40	56	62	89	85	59	58	69
OphioH327g0642	Alanine aminotransferase, mitochondrial	178	226	210	286	407	451	427	264	262
OphioH327g0643	26S proteasome regulatory subunit rpn7	663	466	553	993	871	909	1115	1028	939
OphioH327g0644	mRNA cap guanine-N7 methyltransferase	170	161	196	453	248	228	325	362	277
OphioH327g0645	Putative uncharacterized protein	50	39	40	70	76	38	40	82	49
OphioH327g0646	Formamidopyrimidine-DNA glycosylase	127	20	37	99	67	67	81	77	64
OphioH327g0647	Exoglucanase 1	527	34	48	56	4	4	41	8	16
OphioH327g0648	White collar 1 protein (WC1)	3922	1061	3477	2278	372	1157	2394	649	1507
OphioH327g0649	E3 SUMO-protein ligase nse2 (Non-structural maintenance of chromosomes element 2)	1452	755	1381	585	212	295	566	315	392
OphioH327g0650	Mitochondrial Rho GTPase 1	1750	1241	1647	1175	1186	1211	1639	1227	1186
OphioH327g0651	HECT-type ubiquitin ligase-interacting protein creD (Carbon catabolite repressor D)	4665	3397	3545	1116	1574	1333	2110	1456	1698
OphioH327g0652	PH domain containing protein	1738	1688	1708	1047	1803	2016	1348	1535	1338
OphioH327g0653	Putative uncharacterized protein	4	12	8	28	115	108	79	13	39
OphioH327g0654	3-demethylubiquinone-9 3-methyltransferase	191	161	209	407	274	306	366	341	261
OphioH327g0655	3,4-dihydroxy-2-butanone 4-phosphate synthase	263	365	421	258	238	179	253	225	182
OphioH327g0656	Pre-rRNA-processing protein TSR2 (20S rRNA accumulation protein 2)	84	73	65	144	110	106	104	167	86
OphioH327g0657	BSD domain-containing protein	945	953	1148	874	1260	1267	1203	963	1044
OphioH327g0658	AP-1-like transcription factor	2116	2402	2287	706	1078	1014	1136	1265	1193
OphioH327g0659	Serine/threonine-protein kinase 32A	743	333	454	433	435	497	357	390	311
OphioH327g0660	Uncharacterized RING finger protein YBR062C	245	209	288	363	362	375	431	376	294
OphioH327g0661	NAD-dependent epimerase dehydratase family protein	994	815	949	621	678	755	1019	767	952
OphioH327g0662	Putative uncharacterized protein	100	61	13	5	7	4	16	3	10
OphioH327g0663	Fungal transcriptional regulatory protein	2096	1604	2242	1231	1417	1998	1728	1341	1546
OphioH327g0666	Sterol esterase	42	22	64	174	133	177	114	97	61
OphioH327g0667	Peroxisomal biogenesis factor 6 (ClaPEX6) (Peroxin-6)	430	325	530	882	609	662	917	758	613
OphioH327g0668	Dynein heavy chain-like protein PF11_0240	233	215	386	596	926	1080	719	990	745
OphioH327g0669	Putative uncharacterized protein	69	44	64	129	189	238	184	193	154
OphioH327g0670	Fungal-specific transcription factor	15	9	19	23	46	72	27	47	25
OphioH327g0671	Putative uncharacterized protein	1230	463	578	671	1043	941	848	1126	792
OphioH327g0672	Putative uncharacterized protein	432	41	196	456	636	541	1201	720	1072
OphioH327g0673	Phenylacetyl-ligase	26	32	28	177	32	55	177	170	129
OphioH327g0674	F1F0 ATP synthase assembly protein	125	72	100	264	163	179	288	246	167
OphioH327g0675	40S ribosomal protein s8	129	95	133	260	207	231	219	255	159
OphioH327g0676	Uncharacterized hydrolase	25	31	30	27	18	30	13	21	11
OphioH327g0677	Conidial development protein fluffy	333	334	333	865	708	780	905	832	520
OphioH327g0678	Acetylcholinesterase (AChE)	74	20	24	79	139	216	228	202	168
OphioH327g0679	DNA polymerase gamma, mitochondrial	367	303	308	391	296	240	510	440	323
OphioH327g0680	Triosephosphate isomerase	1288	801	1005	851	1628	1829	1544	1533	1444
OphioH327g0681	Zinc ring-type containing protein	412	243	391	383	417	483	512	484	410
OphioH327g0682	Nucleoporin NUP192 (Nuclear pore protein NUP192)	391	219	207	812	428	450	808	881	664
OphioH327g0683	Phosphotidylinositol kinase	705	334	254	408	227	308	628	644	601
OphioH327g0684	Lipase 5	59	32	58	63	81	74	97	59	42
OphioH327g0685	Cullin-4B (CUL-4B)	231	218	453	437	641	638	505	505	374
OphioH327g0686	mRNA turnover protein 4 homolog	156	131	92	275	147	126	166	249	159
OphioH327g0687	U1 small nuclear ribonucleoprotein	360	278	349	432	352	355	511	383	337
OphioH327g0688	54S ribosomal protein L51, mitochondrial	261	218	240	444	421	371	356	363	279
OphioH327g0689	Sad1-interacting factor 2 (Sporulation protein sif2)	598	645	795	409	290	236	514	338	275
OphioH327g0690	Saccharopine dehydrogenase	573	466	520	420	937	965	831	971	822
OphioH327g0691	60S ribosomal protein L37a	564	427	507	641	634	761	600	870	557
OphioH327g0692	Glutamine-dependent NAD+ synthetase	407	444	509	385	756	831	749	769	590
OphioH327g0693	PHD and RING finger domain-containing protein C126.07c	115	132	323	379	514	555	412	427	350
OphioH327g0694	54S ribosomal protein L17, mitochondrial (YmL17/YmL30)	226	198	313	464	440	432	491	509	407
OphioH327g0695	Poly(A)-specific ribonuclease PARN	40	35	40	20	21	22	50	35	20
OphioH327g0696	Putative uncharacterized protein	541	399	575	493	517	525	706	606	508
OphioH327g0697	T-complex protein theta	1317	1281	1270	1242	1382	1304	1197	1458	1173
OphioH327g0698	von Willebrand and RING finger domain containing protein	529	278	346	980	1478	1099	1938	1058	1341
OphioH327g0699	Siderochrome-iron transporter	335	250	479	420	650	715	1133	704	858
OphioH327g0700	Nuclear divisionprotein rft1	15	10	14	38	83	75	22	24	4
OphioH327g0701	Putative uncharacterized protein	117	96	138	231	281	248	250	239	150
OphioH327g0702	U3 snoRNA associated protein	107	86	99	201	99	120	129	203	119
OphioH327g0703	Putative uncharacterized protein	155	164	305	51	89	123	109	122	187
OphioH327g0704	Beta-galactosidase C (Lactase C)	42	13	39	17	90	260	29	19	25
OphioH327g0705	Putative uncharacterized protein	143	206	160	137	157	202	206	211	186
OphioH327g0706	UV excision repair protein	465	475	442	693	749	792	688	701	570
OphioH327g0707	Transcription factor TFIIIB component B'' (Transcription factor TFIIIB complex subunit bdp1)	135	183	251	256	471	460	200	254	139
OphioH327g0708	E3 ubiquitin-protein ligase bre-1	539	472	741	763	607	693	718	565	511
OphioH327g0709	Store-operated calcium entry-associated regulatory factor (SARAF)	440	406	489	603	515	494	430	427	378
OphioH327g0710	Leptomycin B resistance protein pmd1	2915	2446	3080	1848	835	1101	2841	3114	2803
OphioH327g0711	DNA binding-motif protein	113	66	60	181	196	237	339	346	379
OphioH327g0712	Histone-lysine N-methyltransferase, H3 lysine-36 specific	598	369	487	651	506	543	714	780	713
OphioH327g0713	4-aminobutyrate aminotransferase	2364	4108	2305	3777	2547	1940	4943	2197	2947
OphioH327g0714	Centromere-binding protein	650	968	798	718	717	733	890	726	719
OphioH327g0715	Negative regulation of gluconeogenesis protein	411	480	637	534	771	832	660	698	568
OphioH327g0716	CCR4-NOT transcription complex subunit 8 (CAF1-like protein)	268	270	442	678	491	557	608	541	518
OphioH327g0717	NADH-ubiquinone oxidoreductase b12	192	120	184	310	305	337	290	252	206
OphioH327g0718	Putative uncharacterized protein	16	22	17	119	94	96	94	89	61
OphioH327g0719	Eukaryotic translation initiation factor 6 (eIF-6)	317	383	292	555	555	639	422	529	440
OphioH327g0720	Putative uncharacterized protein	228	294	391	459	477	482	509	482	405
OphioH327g0721	DNA damage tolerance protein RHC31 (RAD31 homolog)	131	128	207	302	181	193	308	244	188
OphioH327g0722	Putative uncharacterized protein	286	188	242	610	750	563	2256	993	1231
OphioH327g0723	Putative uncharacterized protein	225	114	189	271	227	271	251	228	168
OphioH327g0724	Putative uncharacterized protein	156	175	158	499	531	710	596	778	656
OphioH327g0726	Metal resistance protein YCF1 (Yeast cadmium factor 1)	776	601	499	975	674	740	928	697	587
OphioH327g0727	Putative uncharacterized protein	92	104	126	103	75	63	103	59	43
OphioH327g0728	Cleavage and polyadenylation specificity factor subunit 5	148	112	121	348	301	325	318	270	198
OphioH327g0729	Nuclear GTPase SLIP-GC (Speckled-like pattern in the germinal center)	28	11	9	21	25	44	38	55	37
OphioH327g0730	Putative uncharacterized protein	347	312	419	450	291	388	434	507	443
OphioH327g0731	Negative regulator of the pho system protein	139	117	163	287	294	364	282	270	221
OphioH327g0732	U6 snRNA-associated Sm-like protein LSm5	82	56	90	131	127	147	119	135	109
OphioH327g0733	3-5 exonuclease helicase	79	31	74	182	135	207	339	369	315
OphioH327g0734	Ribosome biogenesis protein YTM1	173	142	102	222	97	136	131	188	113
OphioH327g0735	DNA polymerase delta subunit	152	153	140	309	216	227	275	397	239
OphioH327g0736	Lipase (Triacylglycerol lipase)	4	38	12	74	9	16	100	141	126
OphioH327g0737	Beta-glucosidase F (Cellobiase F/Gentiobiase F)	87	74	94	95	29	75	86	80	61
OphioH327g0738	50S ribosomal protein L34	85	60	83	140	110	130	118	134	83
OphioH327g0739	CAAX prenyl protease 1 (A-factor-converting enzyme)	235	216	179	723	366	450	483	495	355
OphioH327g0740	Putative uncharacterized protein	191	158	238	379	373	394	394	410	279
OphioH327g0741	Transcription initiation factor TFIID subunit 2 (TBP-associated factor 2)	611	430	354	558	513	506	682	675	566
OphioH327g0742	Putative uncharacterized protein	48	42	93	206	147	162	201	186	182
OphioH327g0743	RNA-binding protein 8A (RNA-binding motif protein 8A) (Ribonucleoprotein RBM8A)	42	43	79	171	136	133	152	178	127
OphioH327g0744	rRNA-processing protein efg1	72	50	83	157	201	179	178	204	173
OphioH327g0745	Putative uncharacterized protein	80	62	135	180	121	112	147	130	96
OphioH327g0746	Putative uncharacterized protein	167	140	216	211	199	194	322	179	178
OphioH327g0747	6-phosphogluconolactonase	555	545	586	370	593	605	652	623	597
OphioH327g0748	4-nitrophenylphosphatase	206	151	159	166	168	180	302	215	211
OphioH327g0750	Mynd domain containing protein	121	104	107	217	169	178	162	275	133
OphioH327g0751	pH-response transcription factor pacC/RIM101	452	535	298	292	593	916	306	235	263
OphioH327g0752	Protein STB3	576	430	613	343	436	563	675	517	577
OphioH327g0753	DNA topoisomerase 3	218	81	218	269	129	327	478	438	331
OphioH327g0754	Putative uncharacterized protein	1327	630	1312	697	562	1446	1284	1005	1184
OphioH327g0756	Uncharacterized mitochondrial outer membrane protein	44	29	53	85	68	63	83	72	43
OphioH327g0757	ATP-dependent DNA helicase II subunit 2 (Ku80)	169	102	137	311	239	324	316	326	220
OphioH327g0758	Putative uncharacterized protein	66	72	71	90	91	134	91	130	87
OphioH327g0759	Mitochondrial import inner membrane translocase subunit TIM14 (Presequence translocated-associated motor subunit PAM18)	89	47	101	107	94	131	128	82	87
OphioH327g0760	Ribosome biogenesis protein RLP24	414	322	335	365	242	280	216	315	248
OphioH327g0761	Putative uncharacterized protein	179	83	124	134	226	346	210	244	221
OphioH327g0762	Putative uncharacterized protein	1051	1276	1202	496	883	1096	1268	740	776
OphioH327g0763	Putative uncharacterized protein	404	593	840	319	220	291	318	279	129
OphioH327g0764	Putative uncharacterized protein	16	8	8	6	51	164	31	2	0
OphioH327g0765	Inhibitor of growth protein 1	246	160	233	431	314	366	426	415	329
OphioH327g0766	Putative uncharacterized protein	475	818	733	651	849	766	908	672	599
OphioH327g0767	Dolichol phosphate-mannose biosynthesis regulatory protein	111	61	93	194	159	143	181	156	128
OphioH327g0768	Pre-mRNA-splicing factor cwc22	387	325	508	438	386	370	658	494	510
OphioH327g0769	tRNA-dihydrouridine (16/17) synthase	212	157	140	382	197	210	297	329	208
OphioH327g0770	Protein BNI4	1039	688	783	937	1053	1160	1160	1201	982
OphioH327g0771	Putative uncharacterized protein	91	46	42	43	44	47	28	45	14
OphioH327g0773	Putative uncharacterized protein	43	42	59	50	38	47	50	35	40
OphioH327g0774	WW domain-containing protein	142	101	219	207	126	136	187	166	132
OphioH327g0775	Putative uncharacterized protein	132	89	63	307	137	158	190	210	156
OphioH327g0776	Filamentation protein	382	251	329	1190	715	681	935	824	672
OphioH327g0777	Pyruvate dehydrogenase	476	297	412	656	581	542	652	650	585
OphioH327g0778	Fungal specific transcription factor domain-containing protein	35	12	28	66	135	130	111	135	155
OphioH327g0779	LPXTG-motif cell wall anchor domain containing protein	1515	1370	1161	831	1159	953	1606	1157	1224
OphioH327g0781	Protein-tyrosine phosphatase	551	346	411	609	647	800	889	1054	894
OphioH327g0782	UDP-galactose transporter homolog 1	180	95	147	717	596	465	349	307	240
OphioH327g0783	RNA-binding protein rnc1 (RNA-binding protein that suppresses calcineurin deletion 1)	503	622	564	813	1037	1043	877	824	856
OphioH327g0784	Serine/threonine-protein kinase ppk6	427	324	612	580	654	587	738	767	735
OphioH327g0785	TBC1 domain family member 5	280	180	219	315	321	335	437	456	353
OphioH327g0786	Putative uncharacterized protein	682	443	562	682	586	421	852	659	531
OphioH327g0787	Putative uncharacterized protein	1479	322	1046	2346	579	803	3108	3310	3542
OphioH327g0789	Phosphoglycerate mutase family protein	286	191	452	390	592	569	427	495	352
OphioH327g0790	Serine/threonine-protein kinase PSK1	692	796	762	921	885	764	1944	1059	1267
OphioH327g0791	F-box/LRR-repeat protein 2	212	156	120	155	150	135	227	156	190
OphioH327g0792	Putative uncharacterized protein	691	894	849	373	405	352	753	486	598
OphioH327g0793	ATP-dependent RNA helicase mrh-4, mitochondrial	554	436	749	386	452	424	495	508	526
OphioH327g0794	Dienelactone hydrolase family protein	31	21	21	30	18	17	29	8	11
OphioH327g0795	Nuclear speckle splicing regulatory protein 1 homolog (Coiled-coil domain-containing protein 55 homolog)	87	96	152	273	135	117	247	184	125
OphioH327g0796	Mitochondrial import inner membrane translocase subunit tim-13	145	117	127	265	153	191	190	167	140
OphioH327g0797	L-type lectin-like domain-containing protein	404	269	279	893	637	820	714	664	539
OphioH327g0798	Morphogenesis-related protein MSB1 (Multicopy suppressor of bud emergence 1)	193	77	94	402	420	447	315	383	248
OphioH327g0799	Uracil-DNA glycosylase	321	135	102	914	175	250	543	559	321
OphioH327g0800	Mitochondrial carrier protein MTM1 (Manganese trafficking factor for mitochondrial SOD2)	396	535	464	386	203	194	494	279	331
OphioH327g0801	U4/U6 small nuclear ribonucleoprotein	207	205	303	348	278	321	450	334	287
OphioH327g0802	F-box protein pof7	347	186	239	760	217	386	1069	450	693
OphioH327g0804	Glycerol/H+ symporter	293	155	330	427	373	505	359	296	271
OphioH327g0805	Putative uncharacterized protein	11	10	13	33	39	58	76	123	131
OphioH327g0806	Putative uncharacterized protein	302	124	287	380	403	474	495	521	543
OphioH327g0807	Thioesterase superfamily	14	6	10	37	70	91	29	29	20
OphioH327g0808	Putative uncharacterized protein	303	539	519	276	171	176	238	296	179
OphioH327g0809	Nuclear movement protein nudC (Nuclear distribution protein C)	242	265	327	359	377	433	345	489	350
OphioH327g0810	Cdk-activating kinase assembly factor mat1	155	162	205	226	208	293	273	262	188
OphioH327g0811	ENTH domain-containing protein C19F8.03c	379	344	469	612	578	603	722	543	478
OphioH327g0812	Aspartyl-tRNA synthetase	595	323	584	587	747	846	865	770	725
OphioH327g0813	Transcription elongation factor S-II (TFIIS)	515	422	455	468	438	396	553	523	407
OphioH327g0814	Cysteine synthase	87	97	147	289	303	277	255	292	172
OphioH327g0815	COG1565 domain containing protein	205	149	207	209	201	182	231	240	186
OphioH327g0816	Alanyl-tRNA synthetase	925	888	756	1273	1396	1362	1572	1807	1371
OphioH327g0817	ER lumen protein retaining receptor	427	357	554	665	803	872	680	656	530
OphioH327g0818	Kinetochore protein spc7 (NMS complex subunit spc7)	324	228	263	707	485	414	1220	1077	853
OphioH327g0819	Putative uncharacterized protein	41	28	31	13	32	30	69	66	58
OphioH327g0820	F-box domain containing protein	7	6	7	66	14	23	79	87	27
OphioH327g0821	F-box domain containing protein	150	89	109	488	218	270	515	573	438
OphioH327g0822	Ribosomal RNA-processing protein 7	110	93	71	181	84	134	127	157	100
OphioH327g0823	Major facilitator superfamily transporter amine	152	46	87	66	70	120	472	109	111
OphioH327g0824	Putative vanillate O-demethylase oxidoreductase	99	35	97	155	148	225	292	147	91
OphioH327g0825	F-box domain containing protein	180	93	130	194	217	295	218	157	154
OphioH327g0826	Bar adaptor protein	846	805	934	898	987	1070	958	939	729
OphioH327g0827	Cysteine desulfurase, mitochondrial (tRNA-splicing protein SPL1)	1147	1749	1485	1183	858	902	1182	1001	872
OphioH327g0828	Mismatched base pair and cruciform DNA recognition	1141	1503	1231	797	99	90	963	1032	429
OphioH327g0829	Cecr1 family adenosine deaminase	491	491	614	514	834	886	585	692	559
OphioH327g0830	5-oxoprolinase	113	86	97	95	330	377	261	375	260
OphioH327g0831	Indoleamine 2,3-dioxygenase 1	139	66	109	102	165	143	182	169	160
OphioH327g0832	Putative uncharacterized protein	139	36	15	45	66	70	80	49	36
OphioH327g0833	Cell division control protein 14	281	225	247	434	337	351	500	459	420
OphioH327g0834	Geranylgeranyl pyrophosphate synthetase	1409	1502	1027	543	1280	986	1317	1338	1402
OphioH327g0835	Peroxisomal membrane protein PEX29 (Peroxin-29)	310	273	394	322	263	279	338	231	202
OphioH327g0836	Dual specificity protein kinase pom1	719	593	459	943	623	572	966	914	809
OphioH327g0839	DUF1711 domain containing protein	143	116	155	311	189	161	275	207	172
OphioH327g0840	SPRY domain-containing protein	786	681	887	850	668	620	1083	795	800
OphioH327g0841	Mitochondrial outer membrane protein	70	76	174	207	166	172	198	192	159
OphioH327g0842	DASH complex subunit dad4 (Outer kinetochore protein dad4)	109	76	106	167	122	166	144	148	129
OphioH327g0843	Chromatin-remodeling complex subunit ies6	90	56	105	177	145	163	183	140	108
OphioH327g0844	Snare protein	380	318	414	435	479	522	463	446	434
OphioH327g0845	Putative uncharacterized protein	1999	1659	1955	1171	1347	1255	2197	1401	1474
OphioH327g0846	Putative uncharacterized protein	60	79	96	61	119	146	310	151	189
OphioH327g0847	Cytochrome b5	293	315	395	214	387	438	282	214	222
OphioH327g0848	Forkhead box protein R1 (Forkhead box protein N5)	1204	709	514	382	306	295	387	360	283
OphioH327g0849	Molybdate transporter 1 (Sulfate transporter like protein 5.2)	1207	190	114	345	159	104	566	97	234
OphioH327g0850	pH-response regulator protein palI/RIM9	1609	545	844	576	814	793	1432	892	799
OphioH327g0852	ATP synthase subunit g, mitochondrial (ATPase subunit g)	325	279	432	493	339	341	423	396	310
OphioH327g0853	Xylitol dehydrogenase	142	94	122	225	368	488	448	279	224
OphioH327g0854	Transcription initiation factor IIA large subunit (TFIIA large subunit)	709	580	723	672	703	657	813	650	571
OphioH327g0855	Cell division protein	860	399	579	1362	765	802	1770	1961	1633
OphioH327g0856	Pre-mRNA-splicing factor cwf23 (Complexed with cdc5 protein 23)	93	119	213	173	188	204	139	208	151
OphioH327g0857	Aminomethyltransferase	440	323	526	396	413	380	488	364	348
OphioH327g0858	Clustered mitochondria protein homolog (Protein TIF31 homolog)	1916	1511	1768	1464	1453	1607	1816	1638	1492
OphioH327g0859	Putative uncharacterized protein	121	100	184	332	167	246	390	365	317
OphioH327g0860	Ferric reductase transmembrane component 3	365	113	141	1047	470	377	861	851	874
OphioH327g0861	Proteim yippee-like 3	244	220	307	166	258	298	360	336	375
OphioH327g0862	Putative uncharacterized protein	195	85	131	291	343	181	1201	449	958
OphioH327g0863	Putative uncharacterized protein	1039	923	925	656	278	245	1054	616	627
OphioH327g0864	Nitrogen assimilation transcription factor nit-4	507	304	147	213	302	377	279	210	198
OphioH327g0865	Forkhead transcription factor fkh1	233	240	201	424	270	239	503	394	269
OphioH327g0866	Putative uncharacterized protein	188	176	204	389	221	174	332	356	223
OphioH327g0867	mtDNA inheritance protein	195	228	273	229	237	186	273	316	202
OphioH327g0868	Poly(A) polymerase pla1 (PAP)	234	158	290	476	347	439	419	322	303
OphioH327g0869	Nipped-B-like protein B	1217	1042	1231	970	1071	1203	1034	1110	817
OphioH327g0870	40S ribosomal protein S12	1146	972	808	1817	1692	1851	1549	2145	1728
OphioH327g0871	40S ribosomal protein S22	827	596	485	970	992	1099	1019	1426	1063
OphioH327g0872	Beta-1,2-xylosyltransferase 1 (Cxt1p)	377	279	414	589	561	473	536	422	374
OphioH327g0873	RNA polymerase II-associated, paf1	332	289	392	616	308	324	545	479	354
OphioH327g0873.1	RER1 family protein	149	96	123	322	234	266	212	193	171
OphioH327g0874	Enoyl-hydratase isomerase family protein	577	469	617	844	730	868	817	752	570
OphioH327g0875	E3 ubiquitin-protein ligase CHFR (Checkpoint with forkhead and RING finger domains protein)	296	184	181	392	433	440	490	532	494
OphioH327g0876	Cysteine synthase	619	361	415	749	890	717	669	681	535
OphioH327g0877	Putative uncharacterized protein	221	120	202	279	160	184	264	221	175
OphioH327g0878	54S ribosomal protein subunit img1, mitochondrial	153	94	136	275	189	176	195	221	174
OphioH327g0879	Potassium ion transporter	1368	1298	1752	666	822	756	672	427	479
OphioH327g0880	Ferrochelatase, mitochondrial (Heme synthase)	1369	2128	1852	713	408	314	735	429	439
OphioH327g0881	ATP-dependent DNA helicase II subunit 1 (Ku70)	234	179	247	351	279	329	505	350	291
OphioH327g0882	Putative uncharacterized protein	211	117	150	214	142	150	281	222	194
OphioH327g0883	Benomyl methotrexate resistance protein	107	110	42	28	7	3	32	53	29
OphioH327g0884	Shikimate 5-dehydrogenase	160	106	126	97	295	308	170	228	181
OphioH327g0886	Homocysteine s-methyltransferase	260	175	215	297	431	305	279	299	304
OphioH327g0887	Transmembrane protein 42	205	144	283	192	145	162	114	163	92
OphioH327g0888	Sodium/calcium transporter	283	153	160	648	418	666	663	558	417
OphioH327g0889	Vacuolar membrane-associated protein iml-1	532	341	290	492	351	271	638	509	375
OphioH327g0890	Cation efflux family protein	16	3	10	7	21	33	41	14	17
OphioH327g0890.1	Cation efflux family protein	95	16	60	76	181	186	358	123	142
OphioH327g0891	Putative uncharacterized protein	410	150	142	246	279	369	1099	469	692
OphioH327g0892	YkgB protein	242	164	402	188	241	270	317	336	290
OphioH327g0893	C6 zinc finger fungal transcription factor	19	13	9	30	135	277	29	51	29
OphioH327g0894	Ibr domain containing protein	760	627	667	573	993	1102	992	805	898
OphioH327g0896	Hydrolase/lipase-like protein	694	390	606	746	680	791	1069	931	727
OphioH327g0897	Putative uncharacterized protein	152	104	166	400	454	400	310	316	219
OphioH327g0898	ATP-dependent RNA helicase DBP10	515	445	292	472	253	290	360	502	319
OphioH327g0899	Heat shock protein dnaJ	153	159	190	336	318	373	331	261	190
OphioH327g0900	Armadillo repeat protein	684	1069	520	484	323	317	505	736	546
OphioH327g0900.1	Putative Amid-like NADH oxidoreductase	1481	1135	1164	512	566	761	1397	2076	1641
OphioH327g0901	Nitrogen assimilation transcription factor NirA	93	79	112	293	181	174	315	189	143
OphioH327g0902	Fumarate reductase flavoprotein subunit	32	37	13	230	486	605	167	101	78
OphioH327g0903	WD repeat protein	171	102	190	324	311	232	312	304	205
OphioH327g0904	Chromatin structure-remodeling complex subunit snf21 (RSC complex subunit snf21)	698	415	435	687	483	525	780	743	605
OphioH327g0905	Coronin-like protein crn1	641	518	565	1110	1226	1295	1501	1180	1099
OphioH327g0906	Putative uncharacterized protein	19	27	24	5	20	35	21	30	22
OphioH327g0907	Peptidyl-prolyl cis-trans isomerase pin4 (PPIase pin4)	15	20	9	59	35	60	64	61	46
OphioH327g0908	Pseudouridine synthase	91	128	135	319	173	228	168	274	171
OphioH327g0909	Putative uncharacterized protein	3	1	4	12	11	31	31	14	10
OphioH327g0910	Putative uncharacterized protein	1182	3658	4246	1191	1694	2569	1287	1645	1161
OphioH327g0911	ATP-dependent RNA helicase DBP8	184	173	188	286	136	187	231	305	220
OphioH327g0912	MAP kinase kinase MKK1/SSP32	350	376	453	540	627	723	689	654	634
OphioH327g0913	Putative uncharacterized protein	162	226	260	262	361	403	303	293	202
OphioH327g0914	mRNA-binding protein puf3 (Pumilio homology domain family member 3)	434	312	371	575	406	403	607	437	428
OphioH327g0915	Putative uncharacterized protein	1415	816	1059	690	657	555	675	953	829
OphioH327g0916	GPI ethanolamine phosphate transferase 3	311	172	259	887	469	440	643	420	385
OphioH327g0917	Putative uncharacterized protein	423	314	368	548	600	573	566	372	407
OphioH327g0918	Phosphatase-like protein	102	57	56	261	125	159	254	119	106
OphioH327g0919	Putative uncharacterized protein	90	43	53	208	96	137	304	169	191
OphioH327g0920	Putative uncharacterized protein	142	31	71	105	114	205	226	294	281
OphioH327g0922	SH3 domain containing protein	334	135	179	278	430	446	308	464	308
OphioH327g0923	C6 zinc finger fungal transcription factor	10	2	15	8	20	9	21	41	28
OphioH327g0924	Putative uncharacterized protein	25	14	20	8	51	36	42	37	51
OphioH327g0925	Putative uncharacterized protein	129	93	95	134	145	155	150	95	83
OphioH327g0926	Pantothenate transporter	73	36	28	88	76	65	98	67	63
OphioH327g0928	Alpha-L-fucosidase	372	380	266	90	52	41	108	70	55
OphioH327g0929	Acyl-Coenzyme A oxidase	406	239	416	708	245	348	644	370	264
OphioH327g0930	54S ribosomal protein L19, mitochondrial	218	141	241	268	301	301	239	226	198
OphioH327g0931	Survival factor 1	1243	1008	1115	1025	1296	1160	1437	1035	1060
OphioH327g0932	Gcn5-related n-acetyltransferase	152	32	89	114	177	124	443	156	197
OphioH327g0933	Zinc finger protein	619	469	661	618	671	594	776	642	564
OphioH327g0934	Ribokinase	454	284	298	303	536	462	504	606	673
OphioH327g0935	Putative uncharacterized protein	901	837	1237	653	671	600	775	502	452
OphioH327g0936	Glutathione S-transferase 1	184	121	156	207	160	142	253	136	136
OphioH327g0937	Coatomer subunit delta (Archain)	997	736	875	1561	1381	1318	1511	1470	1270
OphioH327g0938	Replicase polyprotein 1a (pp1a)	1202	675	814	936	994	945	1484	946	1007
OphioH327g0939	Magnesium transporter NIPA2 (Non-imprinted in Prader-Willi/Angelman syndrome region protein 2 homolog)	420	190	291	588	632	618	552	510	434
OphioH327g0940	40S ribosomal protein S3	1018	940	747	1624	1693	1627	1805	2368	1734
OphioH327g0942	Kyphoscoliosis peptidase	151	104	135	186	170	136	170	102	141
OphioH327g0944	Uncharacterized transcriptional regulatory protein C139.03	3313	3512	3279	1595	1533	1553	2328	1040	1116
OphioH327g0945	DnaJ homolog 1, mitochondrial	1438	1945	1235	970	979	699	768	1481	1180
OphioH327g0946	Putative uncharacterized protein	341	428	414	176	252	219	198	278	251
OphioH327g0947	C2H2 zinc finger domain-containing protein	1231	904	1281	577	1127	790	1156	1116	1096
OphioH327g0947.1	F-box domain-containing protein	161	130	202	260	227	173	256	243	214
OphioH327g0948	Thioesterase family protein	19	12	21	49	34	31	55	19	18
OphioH327g0949	Peroxisome assembly protein 12 (Peroxin-12)	83	42	118	204	171	190	165	154	79
OphioH327g0950	Phosphoric ester hydrolase	64	45	60	113	59	69	63	53	46
OphioH327g0951	Plasma membrane channel protein	358	414	417	703	434	404	658	419	412
OphioH327g0952	SH3 domain containing protein	130	175	176	392	364	381	268	345	198
OphioH327g0953	Cytochrome b2, mitochondrial	450	1014	729	1146	674	710	934	447	434
OphioH327g0954	Major facilitator superfamily transporter multidrug resistance	72	93	80	94	125	131	107	70	58
OphioH327g0955	UDP-N-acetylglucosamine-1-P transferase	62	34	57	274	157	189	159	115	80
OphioH327g0956	PHD-finger domain-containing protein	1386	1665	1546	1005	947	922	1537	1281	1258
OphioH327g0957	Phosphatidylglycerol/phosphatidylinositol transfer protein (PG/PI-TP)	179	234	287	370	349	462	402	389	305
OphioH327g0958	V-type proton ATPase subunit F	206	178	218	304	214	232	278	227	210
OphioH327g0959	Conserved hypothetical protein	360	259	418	604	712	442	930	632	790
OphioH327g0959.1	Putative uncharacterized protein	71	67	129	26	57	34	187	90	138
OphioH327g0959.2	Putative uncharacterized protein	85	70	133	62	67	35	244	96	158
OphioH327g0960	3-isopropylmalate dehydratase (Alpha-IPM/Isopropylmalate isomerase)	543	958	904	1361	1264	1006	2112	930	1028
OphioH327g0961	JmjC domain-containing protein 5	95	60	80	139	179	136	182	175	157
OphioH327g0962	Benzoate 4-monooxygenase (CYP570B4)	277	96	343	449	911	858	646	747	583
OphioH327g0963	Trans-aconitate 2-methyltransferase	369	342	520	460	1255	1232	1040	1696	1357
OphioH327g0964	Serine/threonine-protein kinase VPS15	452	432	578	537	445	421	838	619	586
OphioH327g0965	GPI ethanolamine phosphate transferase 1	193	235	307	594	567	524	604	415	344
OphioH327g0966	Protein ras-2	114	154	153	243	563	467	625	499	700
OphioH327g0967	Protein OPY2 (Overproduction-induced pheromone-resistant protein 2)	1006	695	646	783	1063	1051	1073	1144	941
OphioH327g0968	Abhydrolase domain-containing protein	6	1	14	14	34	49	70	52	25
OphioH327g0969	Zinc alcohol dehydrogenase	1660	332	1094	508	99	147	2053	1079	449
OphioH327g0970	Chitin synthase 1 (Class-III chitin synthase 3)	837	482	393	1607	1874	1975	1461	1692	1350
OphioH327g0971	NEDD8-conjugating enzyme UBC12 (RUB1-conjugating enzyme)	218	175	239	315	440	514	349	353	344
OphioH327g0972	Ketol-acid reductoisomerase, mitochondrial	938	933	624	2278	1199	1305	1495	1955	1292
OphioH327g0973	Pyridoxal-phosphate dependent enzyme	97	72	78	172	208	212	177	147	120
OphioH327g0975	Gamma-glutamyl phosphate reductase	79	42	51	161	150	148	174	184	123
OphioH327g0976	Microtubule protein alp7 (Altered polarity protein 7)	184	108	153	430	404	335	534	483	423
OphioH327g0977	Cell pattern formation-associated protein stuA	453	207	93	261	354	340	722	643	915
OphioH327g0978	Dienelactone hydrolase family protein	240	136	145	295	285	268	440	356	342
OphioH327g0979	Quinone oxidoreductase	262	187	163	313	413	393	407	337	343
OphioH327g0980	Clock-controlled protein 6	9289	3214	4278	10414	13519	8353	9102	9352	8675
OphioH327g0981	Acyl-synthetase	65	51	69	181	303	583	133	134	64
OphioH327g0982	Replication factor A protein 1 (Single-stranded DNA-binding protein p68 subunit)	647	513	519	1063	1025	1064	1094	1190	1065
OphioH327g0983	COP9 signalosome complex subunit 3 (Signalosome subunit 3)	140	138	205	357	388	410	393	452	319
OphioH327g0985	Imitation switch two complex protein 1	343	292	187	709	486	475	638	577	397
OphioH327g0986	Dolichyl glycosyltransferase	113	92	83	238	275	285	271	236	179
OphioH327g0987	Lectin family integral membrane	47	28	25	273	166	201	167	147	102
OphioH327g0988	Peptidase	224	216	243	573	329	363	467	468	378
OphioH327g0989	Activator of stress genes 1	54	62	49	143	140	284	210	256	192
OphioH327g0990	COP9 signalosome complex subunit 1 (CSN complex subunit 1)	168	124	182	350	555	686	418	552	372
OphioH327g0991	Pre-mRNA-splicing factor 18	63	44	114	203	176	186	194	178	140
OphioH327g0992	Putative uncharacterized protein	23	29	30	83	62	85	70	50	45
OphioH327g0993	Putative uncharacterized protein	68	59	75	171	180	172	132	138	90
OphioH327g0994	Anaphase-promoting complex subunit 4 (Cyclosome subunit 4)	172	117	222	335	414	375	366	435	288
OphioH327g0995	GTP-binding protein gtr2	320	240	387	318	384	463	413	410	429
OphioH327g0996	Cullin-1 (CUL-1)	382	341	552	853	808	1059	799	826	626
OphioH327g0997	Pro-apoptotic serine protease NMA111	574	313	415	1059	460	425	819	773	609
OphioH327g0998	Inner centromere protein-related protein pic1 (INCENP-related protein pic1)	835	259	487	1022	753	732	1365	1454	1213
OphioH327g0999	DnaJ-like protein slr0093	536	456	415	515	522	503	849	802	825
OphioH327g1000	Guanine nucleotide-binding protein alpha-3 subunit (GP3-alpha) / Mod-D partial suppressor of vegetative incompatibility	445	806	680	452	505	567	537	471	470
OphioH327g1001	Glycogen phosphorylase	3456	3389	3807	2546	4073	4022	4965	4685	4950
OphioH327g1002	Mitogen-activated protein kinase HOG1 (MAP kinase HOG1)	2417	621	1709	1685	1817	3426	3660	3904	3338
OphioH327g1003	Late secretory pathway protein AVL9 (APL2 VPS1 synthetic lethal protein 9)	307	180	491	527	486	531	646	581	433
OphioH327g1004	Quinate repressor protein	203	144	322	315	335	334	447	377	421
OphioH327g1005	Quinic acid utilization activator	36	41	81	86	103	118	81	95	82
OphioH327g1006	Endoribonuclease l-psp	10	3	2	19	6	12	98	11	27
OphioH327g1007	DUF395 domain containing protein	22	17	25	134	42	43	150	57	73
OphioH327g1008	Alcohol dehydrogenase	223	230	188	201	311	307	247	208	162
OphioH327g1009	KRR1 small subunit processome component KRR-R motif-containing protein 1	327	293	251	347	240	253	294	353	229
OphioH327g1010	GATA type zinc finger protein asd-4 (Ascus development protein 4)	289	227	355	205	167	248	179	221	177
OphioH327g1011	Uncharacterized membrane protein	235	296	375	406	504	594	633	601	504
OphioH327g1012	Putative uncharacterized protein	72	82	76	208	83	118	259	263	195
OphioH327g1013	Cutinase transcription factor 1 alpha	530	804	637	773	363	401	877	706	542
OphioH327g1014	Putative uncharacterized protein	164	157	155	105	199	197	301	130	160
OphioH327g1015	Poly(A) RNA polymerase protein cid1	440	356	563	652	716	724	838	722	661
OphioH327g1016	Transcription initiation factor IIF subunit alpha (TFIIF large subunit)	492	496	580	705	581	545	807	678	563
OphioH327g1017	Putative uncharacterized protein	383	161	217	455	762	517	1165	630	861
OphioH327g1018	Serine/threonine-protein kinase BUD32	300	158	300	301	454	334	369	411	408
OphioH327g1019	Glutamate-cysteine ligase modifier subunit	525	435	485	464	912	809	617	614	586
OphioH327g1020	AP-1 complex subunit sigma-1 (Sigma1-adaptin)	118	130	156	295	298	282	235	183	188
OphioH327g1020.1	Mitogen-activated protein kinase maf1	450	491	583	499	331	350	629	406	340
OphioH327g1021	Vacuolar fusion protein CCZ1 homolog	166	148	296	432	389	374	473	469	306
OphioH327g1023	Putative uncharacterized protein	11	8	12	83	32	37	122	69	42
OphioH327g1024	Axial budding pattern protein 2 (Bud site selection protein 10)	420	209	158	469	165	134	839	557	381
OphioH327g1025	Putative uncharacterized protein	47	73	36	94	113	149	70	75	57
OphioH327g1026	Cell division control protein 48	3619	4786	3998	3781	3017	3165	3816	3814	3413
OphioH327g1027	Putative uncharacterized protein	19	20	22	48	41	29	42	36	22
OphioH327g1028	Protein phosphatase PP2A regulatory subunit A	641	637	671	1349	1127	1205	1255	1475	1189
OphioH327g1029	Phosphoinositide 3-phosphatase (3.1.3.64)	348	454	643	449	768	732	634	722	591
OphioH327g1030	Diaminohydroxyphosphoribosylamino-pyrimidine deaminase (DRAP deaminase)	130	86	145	269	345	544	257	248	197
OphioH327g1031	Long-chain-fatty-acid-CoA ligase 1 (Fatty acid activator 1)	638	613	559	1554	1432	1849	1444	1333	1038
OphioH327g1032	Calcium-binding protein NCS-1	280	207	250	444	409	506	450	444	390
OphioH327g1033	Cell division control protein 45 homolog (Suppressor of nda4 protein)	170	71	62	513	186	286	484	547	325
OphioH327g1034	DNA replication initiation factor cdc45	133	189	251	187	334	356	194	283	186
OphioH327g1035	Ribose-phosphate diphosphokinase	357	564	551	556	607	643	477	459	378
OphioH327g1036	Pre-mRNA-splicing factor CWC26	103	95	139	222	200	154	241	264	176
OphioH327g1037	Putative uncharacterized protein	72	91	71	128	129	129	114	95	57
OphioH327g1038	Uncharacterized transporter C1683.12	34	22	38	60	121	248	61	48	45
OphioH327g1039	Amino acid permease	25	10	6	36	105	131	31	40	34
OphioH327g1040	Putative uncharacterized protein	199	193	172	75	42	39	97	39	31
OphioH327g1041	Protein orm1	213	168	188	306	267	296	252	228	158
OphioH327g1042	Arginine methyltransferase-interacting ring finger protein	275	166	285	349	322	358	327	369	242
OphioH327g1043	Putative uncharacterized protein	47	19	30	156	92	129	159	319	126
OphioH327g1044	Osmolarity two-component system protein sln1	1018	824	497	651	637	645	783	725	574
OphioH327g1045	Putative uncharacterized protein	485	345	171	126	51	28	148	159	116
OphioH327g1046	DUF124 domain containing protein	453	234	372	355	360	440	484	588	539
OphioH327g1047	Peptide alpha-n-acetyltransferase	376	221	408	346	239	225	358	319	265
OphioH327g1048	Asparagine amidase a	75	83	126	121	125	90	109	98	76
OphioH327g1051	Fumarylacetoacetate hydrolase domain-containing protein 2	98	135	90	237	359	387	235	312	222
OphioH327g1052	Copper amine oxidase 1	139	115	94	321	341	341	548	465	345
OphioH327g1053	Putative uncharacterized protein	116	141	137	169	86	119	204	150	125
OphioH327g1054	tRNA pseudouridine synthase	161	126	114	319	208	203	299	255	196
OphioH327g1055	Ankyrin repeat-containing protein	207	87	223	219	335	351	502	296	345
OphioH327g1055.1	Metacaspase	46	46	43	144	385	528	439	418	398
OphioH327g1056	Fructosyl peptide oxidase (Octopine oxidase subunit B)	215	124	179	201	361	389	658	553	583
OphioH327g1057	Putative uncharacterized protein	2	6	9	4	2	30	76	19	19
OphioH327g1058	Arabinan endo-1,5-alpha-L-arabinosidase	34	34	7	32	33	156	299	61	73
OphioH327g1059	PdmS protein	86	95	89	473	151	168	567	274	252
OphioH327g1060	Serine/threonine-protein kinase RIO1	238	245	237	370	383	431	304	454	350
OphioH327g1061	Lipase 5	3	0	0	193	5	3	135	51	74
OphioH327g1063	Extradiol ring-cleavage class 3 subunit b	17	7	15	54	47	75	42	41	36
OphioH327g1064	6-hydroxynicotinate 3-monooxygenase	45	56	25	82	48	60	59	64	33
OphioH327g1068	Ribosomal large subunit biogenesis protein	227	195	198	304	155	159	180	310	172
OphioH327g1069	1-aminocyclopropane-1-carboxylate deaminase	263	135	199	196	313	351	343	385	364
OphioH327g1070	Protein phosphatase regulatory subunit	2220	2694	2613	1262	2060	2196	1754	1183	1183
OphioH327g1072	Putative uncharacterized protein	264	157	209	25	133	95	57	98	90
OphioH327g1073	Autophagy-related protein 17	227	256	323	254	193	165	241	167	122
OphioH327g1075	Cyclin-dependent protein kinase complex component	192	137	216	242	351	321	783	467	568
OphioH327g1076	Prolidase	1049	817	862	844	1343	1244	1334	1510	1345
OphioH327g1077	Pisatin demethylase (CYP5077C1)	934	661	256	54	60	63	158	200	144
OphioH327g1078	Conidial yellow pigment biosynthesis polyketide synthase (PKS)	3843	2142	940	429	410	340	1532	1186	1454
OphioH327g1079	C6 zinc finger fungal transcription factor	522	333	373	253	268	332	410	521	431
OphioH327g1080	Riboflavin transporter MCH5	779	403	18	8	5	21	27	47	16
OphioH327g1081	Microtubule integrity protein mal3	414	383	355	922	797	981	806	940	675
OphioH327g1082	Vacuolar morphogenesis protein 7 homolog	327	293	353	376	507	442	481	448	423
OphioH327g1083	Reticulocyte-binding protein 2 homolog A	1201	1028	1078	1309	1398	1085	2449	1671	1973
OphioH327g1084	ATP-dependent RNA helicase DRS1	250	186	200	344	195	196	248	346	220
OphioH327g1085	Actin patch protein 1	587	393	393	453	374	291	571	438	423
OphioH327g1087	Cyclic-AMP phosphodiesterase	1181	179	206	180	119	98	273	249	271
OphioH327g1089	Putative uncharacterized protein	607	143	229	65	209	204	475	487	623
OphioH327g1090	AMP-binding domain protein	1128	702	755	964	1187	1128	1375	1348	1381
OphioH327g1091	Bzip transcription factor	625	489	455	393	516	351	1026	556	792
OphioH327g1092	Putative uncharacterized protein	944	437	550	754	619	502	1557	999	1031
OphioH327g1093	Telomere and ribosome associated protein	906	858	731	1342	1357	1369	1321	1580	1161
OphioH327g1094	Major facilitator superfamily transporter	455	398	543	476	517	400	620	377	508
OphioH327g1095	Mitochondrial cation transporter fsf1 (Fungal sideroflexin-1)	427	191	289	319	366	341	390	514	408
OphioH327g1096	Dual specificity protein kinase lkh1	459	402	262	510	498	502	565	486	509
OphioH327g1097	Putative uncharacterized protein	630	472	205	292	169	173	419	355	342
OphioH327g1098	tRNA processing endoribonuclease	232	164	141	553	333	414	366	448	323
OphioH327g1099	U3 small nucleolar RNA-associated protein 4 (U3 snoRNA-associated protein 4)	521	391	252	667	292	343	424	668	432
OphioH327g1100	Peptidase	218	349	375	291	502	623	224	192	186
OphioH327g1101	Putative uncharacterized protein	827	660	873	774	1043	903	978	966	958
OphioH327g1102	Nucleolar ATPase	665	545	343	598	250	291	504	690	467
OphioH327g1103	Putative uncharacterized protein	246	243	223	463	290	258	278	212	160
OphioH327g1104	Glycosyl hydrolase family 31	206	311	214	207	240	583	177	40	65
OphioH327g1105	Glucose transporter rco-3	68	55	77	132	185	269	120	135	128
OphioH327g1106	Fumarate reductase	2790	2404	2416	2233	2372	2050	2174	1734	1706
OphioH327g1107	FAS1 domain-containing protein	682	637	849	443	525	594	768	544	577
OphioH327g1108	Transcriptional regulatory protein SIN3	176	108	101	293	249	120	547	228	231
OphioH327g1109	Acetyl-CoA acetyltransferase	648	579	604	1142	1598	1578	1012	1378	1220
OphioH327g1110	Putative uncharacterized protein	66	52	73	123	285	295	198	330	260
OphioH327g1111	Putative uncharacterized protein	62	47	75	113	79	112	88	109	63
OphioH327g1112	tRNA-His guanylyltransferase	141	108	211	180	277	287	224	213	246
OphioH327g1113	Set1 complex component swd1	122	107	191	316	359	306	339	262	217
OphioH327g1114	DNA-directed RNA polymerase II subunit rpb1	3045	2606	2004	2640	2377	2133	3556	2840	2716
OphioH327g1115	Putative uncharacterized protein	129	347	739	153	417	761	403	94	99
OphioH327g1116	Putative uncharacterized protein	80	83	94	153	174	177	132	178	109
OphioH327g1117	Putative uncharacterized protein	34	29	54	151	108	87	126	108	76
OphioH327g1118	Putative uncharacterized protein	42	27	45	55	91	129	49	49	25
OphioH327g1119	Transgelin (Calponin homolog 1)	227	262	403	577	601	644	689	625	504
OphioH327g1120	UDP-transferase	1659	1029	1285	728	490	521	1489	1069	692
OphioH327g1121	Putative uncharacterized protein	106	117	176	93	201	165	146	129	127
OphioH327g1122	Putative uncharacterized protein	343	338	559	334	572	552	622	437	426
OphioH327g1123	Putative uncharacterized protein	299	283	423	418	638	579	538	615	718
OphioH327g1124	Cytochrome c peroxidase, mitochondrial (CCP)	404	346	285	862	907	905	857	1127	860
OphioH327g1125	Pre-mRNA-processing factor 39	769	645	802	869	562	629	829	797	568
OphioH327g1126	Phosphoinositide phosphatase	455	321	483	762	519	485	836	691	558
OphioH327g1127	Putative uncharacterized protein	300	371	566	475	523	505	826	439	511
OphioH327g1128	DNA topoisomerase 3-alpha	320	323	342	362	495	453	1063	715	874
OphioH327g1129	Mitochondrial pyruvate dehydrogenase	245	296	253	348	492	429	510	389	406
OphioH327g1130	Putative uncharacterized protein	714	718	712	430	949	1188	795	654	660
OphioH327g1132	Golgi apyrase (ATP-diphosphatase/Yeast nucleoside diphosphatase 1)	920	700	982	873	1205	1155	1692	1373	1527
OphioH327g1133	Protein OPI10 (Overproducer of inositol protein 10)	224	329	368	131	197	151	275	463	332
OphioH327g1134	Thiamin pyrophosphokinase-related protein	275	202	215	216	310	277	231	289	203
OphioH327g1135	DNA-directed RNA polymerases I, II, and III subunit RPABC3	271	237	260	319	302	295	283	337	240
OphioH327g1136	Elongator complex protein 4	132	188	262	144	123	153	141	176	140
OphioH327g1137	tRNA-splicing endonuclease subunit sen34	169	134	198	298	203	257	269	274	165
OphioH327g1138	Ubiquitin-protein ligase	303	304	445	539	698	753	617	433	315
OphioH327g1139	CCA tRNA nucleotidyltransferase, mitochondrial	127	138	121	272	300	255	238	271	202
OphioH327g1140	C6 zinc finger fungal transcription factor	594	859	899	124	240	182	43	32	5
OphioH327g1141	Pre-mRNA-splicing factor syf-1	688	644	721	801	926	927	1120	860	759
OphioH327g1142	Vacuolar ATP synthase subunit D	251	190	213	277	209	191	334	258	236
OphioH327g1143	U1 small nuclear ribonucleoprotein usp102 (U1 snRNP protein usp102)	227	146	252	296	265	254	356	237	251
OphioH327g1144	Guanine nucleotide exchange factor	513	480	525	1637	870	866	1216	1195	873
OphioH327g1145	Mannan polymerase II complex ANP1 subunit	352	270	277	921	753	730	606	424	399
OphioH327g1146	Exosome complex component mtr3	135	91	101	213	136	132	144	194	163
OphioH327g1147	Putative uncharacterized protein	68	64	76	105	88	92	94	97	79
OphioH327g1148	Polyphosphoinositide phosphatase fig4	373	323	442	411	422	385	854	565	610
OphioH327g1149	Alpha-ketoglutarate dependent xanthine dioxygenase	41	26	31	42	41	72	115	175	92
OphioH327g1150	Fungal transcriptional regulatory protein	108	116	142	345	347	341	385	404	307
OphioH327g1152	Catalase domain containing protein	181	202	106	7	25	25	32	23	29
OphioH327g1154	EF-hand calcium-binding domain protein	27	36	19	10	7	16	12	18	4
OphioH327g1155	Fungal transcriptional regulatory protein	25	15	25	38	27	45	43	33	31
OphioH327g1156	Putative HC-toxin efflux carrier TOXA	50	36	52	61	23	37	56	64	45
OphioH327g1157	Snf7 family protein	209	135	181	254	219	220	212	180	160
OphioH327g1158	Postreplication repair E3 ubiquitin-protein ligase rad-18	175	114	114	333	268	243	299	236	180
OphioH327g1159	DNA polymerase delta subunit 3 (DNA polymerase delta subunit p66)	116	65	62	341	157	194	275	306	213
OphioH327g1160	Meiotically up-regulated gene 157 protein	280	197	185	311	254	242	293	274	247
OphioH327g1161	Uridine kinase	244	144	271	451	458	432	547	528	471
OphioH327g1162	Glucose-induced degradation protein 8 homolog	228	146	294	421	460	557	349	297	244
OphioH327g1163	NADH-ubiquinone oxidoreductase	935	598	744	989	1233	1216	1131	1060	927
OphioH327g1164	ATP synthase subunit f, mitochondrial	181	139	159	190	172	199	194	202	154
OphioH327g1165	Putative uncharacterized protein	553	521	609	811	748	670	977	922	795
OphioH327g1166	DNA replication licensing factor mcm6	264	178	124	767	429	479	750	706	521
OphioH327g1167	Ribonuclease h2, subunit c	54	25	35	128	61	57	125	144	81
OphioH327g1168	Cyclopropane-fatty-acyl-phospholipid synthase	40	27	23	38	23	66	72	44	42
OphioH327g1169	RNA exonuclease 4	82	66	158	77	110	133	147	149	110
OphioH327g1170	Histone acetyltransferase esa-1	486	470	597	453	408	386	498	492	330
OphioH327g1171	Aminotransferase, class I/class II	86	76	127	196	157	160	290	179	161
OphioH327g1172	NADH-ubiquinone oxidoreductase	978	1431	1241	2047	1226	1050	2248	1058	1232
OphioH327g1173	C6 zinc finger fungal transcription factor	843	1527	1185	926	616	458	1258	602	481
OphioH327g1174	p60 domain containing protein	235	233	221	253	138	169	205	264	156
OphioH327g1175	Ras-related protein Rab-6B	491	571	558	581	538	562	644	480	421
OphioH327g1176	Ribose-5-phosphate isomerase a	2208	1632	1582	882	1010	939	1692	1189	1336
OphioH327g1177	Inositol phosphorylceramide synthase regulatory subunit KEI1	427	511	543	323	302	290	458	230	292
OphioH327g1178	Sulfite reductase beta subunit	3624	4350	3488	2733	3071	2343	2566	2363	2308
OphioH327g1179	Chitin synthase 2	708	634	567	1074	296	373	1282	1221	941
OphioH327g1180	Uncharacterized ABC transporter ATP-binding protein C323.04	187	257	97	515	124	144	219	176	154
OphioH327g1181	20S proteasome maturation protein	490	470	522	662	566	624	627	630	502
OphioH327g1182	Putative uncharacterized protein	920	1619	1545	845	664	581	1003	622	791
OphioH327g1183	Putative uncharacterized protein	39	51	70	71	30	57	223	71	121
OphioH327g1184	AP-1 complex subunit beta/Beta-1-adaptin/Clathrin assembly protein complex 1 beta, large chain	361	457	490	678	452	477	648	532	410
OphioH327g1185	ER membrane protein complex subunit 4	212	168	202	304	275	293	208	269	174
OphioH327g1186	Putative uncharacterized protein	129	328	378	228	247	283	191	150	140
OphioH327g1187	Quinidine resistance protein 1	124	244	385	363	700	621	367	256	168
OphioH327g1188	Syntaxin ufe1	246	381	497	411	313	324	479	363	284
OphioH327g1189	Aspartate aminotransferase	749	1528	1390	714	1180	1318	1093	949	754
OphioH327g1190	Putative uncharacterized protein	110	175	137	52	60	91	111	93	57
OphioH327g1190.1	C6 zinc finger fungal transcription factor	231	287	248	98	168	219	182	208	187
OphioH327g1191	Tetratricopeptide repeat protein 1 (TPR repeat protein 1)	206	232	276	207	301	309	245	297	257
OphioH327g1192	HAD superfamily hydrolase	104	100	72	205	171	175	260	341	218
OphioH327g1193	C6 zinc finger fungal transcription factor	164	170	134	270	63	80	475	229	271
OphioH327g1194	ASTRA-associated protein 1	65	50	73	107	117	91	109	106	75
OphioH327g1195	Ribonuclease P protein subunit p29 (hPOP4)	74	64	105	125	78	78	56	63	46
OphioH327g1196	Glycerol-3-phosphate acyltransferase	313	256	324	526	293	292	365	325	235
OphioH327g1197	Pantothenate synthetase	100	106	176	173	274	259	188	133	114
OphioH327g1198	Pentatricopeptide repeat-containing protein 5, mitochondrial	1452	1242	1143	967	503	434	1506	1374	1218
OphioH327g1199	Nonsense-mediated mRNA decay protein 3	431	432	430	446	509	489	515	643	438
OphioH327g1200	Putative uncharacterized protein	453	269	144	584	75	55	408	331	220
OphioH327g1201	Aldehyde dehydrogenase family	780	741	843	995	1342	1305	1523	1152	1213
OphioH327g1202	Pre-rRNA-processing protein ESF2 (18S rRNA factor 2)	192	181	210	309	183	224	181	282	188
OphioH327g1203	60S ribosomal export protein NMD3 (Nonsense-mediated mRNA decay protein 3)	477	390	456	380	453	555	298	485	343
OphioH327g1205	Iron transport multicopper oxidase FET3	415	323	419	166	549	557	251	499	392
OphioH327g1206	Plasma membrane iron permease	388	262	403	147	388	449	349	424	359
OphioH327g1207	Mannan endo-1,6-alpha-mannosidase DCW1	662	267	389	505	689	646	474	487	428
OphioH327g1208	SET domain-containing protein 5	140	30	38	38	28	27	44	22	20
OphioH327g1209	Putative uncharacterized protein	35	18	33	35	79	54	121	96	120
OphioH327g1210	Mosc domain containing protein	324	204	272	190	145	167	353	221	248
OphioH327g1211	Putative uncharacterized protein	666	327	235	806	156	111	910	619	436
OphioH327g1212	Glutaryl-CoA dehydrogenase, mitochondrial (GCD)	414	232	272	696	724	663	752	623	447
OphioH327g1213	Ubiquitin-conjugating enzyme E2 16	931	1004	1069	1126	1508	1764	1367	1316	1249
OphioH327g1214	Superoxide-generating NADPH oxidase heavy chain subunit A	756	299	706	716	1263	1074	1295	1118	1379
OphioH327g1215	NADPH oxidase	201	184	152	106	103	148	121	121	72
OphioH327g1216	Putative uncharacterized protein	379	314	513	503	607	1061	484	448	383
OphioH327g1217	DNA damage-inducible protein 1	928	1198	1144	900	747	820	914	901	727
OphioH327g1218	Ribosomal RNA-processing protein 8	378	445	357	308	186	251	273	378	237
OphioH327g1219	Alcohol dehydrogenase 2	634	76	145	336	291	764	1647	762	781
OphioH327g1220	Uncharacterized transcriptional regulatory protein C15D4.02	847	295	528	924	819	1851	1857	1758	1667
OphioH327g1221	Proteasome subunit alpha type-5	552	437	440	731	697	849	734	688	633
OphioH327g1222	Spindle pole body component alp4 (Altered polarity protein 4)	138	116	151	388	252	290	355	413	254
OphioH327g1223	Phosphatidylinositol 4-kinase type 2 subunit	405	441	590	606	527	570	584	449	356
OphioH327g1224	Putative uncharacterized protein	51	18	10	57	118	252	192	114	128
OphioH327g1225	Altered inheritance of mitochondria protein 41, mitochondrial	322	151	242	472	602	676	586	542	454
OphioH327g1226	Putative uncharacterized protein	71	51	45	136	270	364	136	204	141
OphioH327g1227	C6 zinc finger fungal transcription factor	928	669	758	3153	4659	5579	3900	3948	3897
OphioH327g1228	Polyubiquitin (Ubiquitin)	15168	8850	5588	8478	8010	10318	9486	9826	10535
OphioH327g1229	RING finger protein ETP1 homolog (BRAP2 homolog)	1555	1111	1170	1092	1083	861	975	927	756
OphioH327g1230	Glycerol-3-phosphate acyltransferase	1193	1182	735	859	697	469	1396	1437	1686
OphioH327g1231	Actin patches distal protein 1	145	88	108	118	99	129	156	195	114
OphioH327g1232	GTPase-binding protein rid1	183	103	131	480	275	287	572	699	483
OphioH327g1233	Stress-induced protein C29B12.11c	124	123	164	86	123	155	174	149	133
OphioH327g1234	Cytochrome b-c1 complex subunit 6 (Complex III subunit 6)	383	238	344	484	598	552	482	496	435
OphioH327g1235	Major facilitator superfamily domain-containing protein 7	173	89	108	86	104	124	124	78	79
OphioH327g1236	3-ketosteroid reductase	400	272	296	611	452	387	538	447	400
OphioH327g1237	Putative uncharacterized protein	46	27	49	90	89	81	83	113	87
OphioH327g1238	RNA interference and gene silencing protein (Argonaute3)	328	291	317	579	166	260	629	546	436
OphioH327g1239	Manganese transporter SMF1	1192	1714	1242	1318	1718	2095	1563	1645	1081
OphioH327g1240	Phospholipid methyltransferase	406	414	498	367	432	492	411	334	285
OphioH327g1241	Spermine spermidine synthase family protein	734	819	879	567	521	490	696	542	696
OphioH327g1242	Putative uncharacterized protein	218	214	219	154	121	98	371	176	205
OphioH327g1243	Putative uncharacterized protein	178	95	190	512	808	848	903	607	648
OphioH327g1244	Sorbitol xylulose reductase	1197	1363	1260	1505	1118	1336	1858	1556	1312
OphioH327g1245	Phosphoinositide 3-kinase regulatory subunit 4	429	633	538	343	377	332	359	248	208
OphioH327g1246	N-terminal acetyltransferase catalytic subunit	661	681	768	699	953	869	973	1043	866
OphioH327g1247	Caffeine-induced death protein cid2	478	379	649	354	450	388	475	350	412
OphioH327g1248	Transcriptional regulatory protein moc3 (Multicopy suppressor of overexpressed cyr1 protein 3)	1420	2016	1786	954	1769	1384	2524	1855	2082
OphioH327g1249	Adenosylhomocysteinase/S-adenosyl-L-homocysteine hydrolase	1097	906	896	2238	2879	3352	1293	2021	1554
OphioH327g1250	Eukaryotic translation initiation factor 3 subunit H (eIF3h)	195	224	293	358	440	498	406	455	382
OphioH327g1251	Putative uncharacterized protein	145	78	141	280	515	386	1993	734	982
OphioH327g1252	Mitochondrial carrier protein	58	58	99	45	64	73	54	85	63
OphioH327g1253	Vanillyl-alcohol oxidase	31	21	21	23	54	51	47	52	55
OphioH327g1254	Flavin-binding monooxygenase-like protein	52	12	33	355	1100	849	793	1299	787
OphioH327g1255	Putative uncharacterized protein	11	8	3	59	117	111	119	159	73
OphioH327g1258	Ubiquitin conjugating enzyme E2 14	71	102	122	144	267	333	224	194	185
OphioH327g1259	Coactosin (Cyclic AMP-regulated protein p16)	149	131	146	246	273	309	301	294	282
OphioH327g1260	Histone transcription regulator 3 homolog	1735	1528	1114	1428	1810	1577	2750	2123	1803
OphioH327g1261	Clathrin-coated vesicle protein	495	359	457	1073	801	859	1024	930	666
OphioH327g1262	GTPase-activating protein gyp3	163	145	129	328	275	314	406	312	261
OphioH327g1263	Putative uncharacterized protein	799	825	787	866	350	417	986	721	510
OphioH327g1264	Signaling protein YkoW	68	81	62	81	61	33	1617	453	1442
OphioH327g1265	Mitochondrial substrate carrier protein	91	68	77	61	128	156	168	130	127
OphioH327g1269	Putative uncharacterized protein	150	79	142	201	184	200	232	236	202
OphioH327g1270	Pheromone-regulated membrane protein 10	543	274	360	830	896	1293	1347	948	809
OphioH327g1271	Helix-loop-helix DNA-binding domain containing protein	8799	12927	11558	3840	4780	4025	6283	4313	4810
OphioH327g1272	Signal peptidase complex catalytic subunit SEC11	180	125	200	297	377	442	320	295	271
OphioH327g1273	Putative uncharacterized protein	54	50	36	163	366	379	126	115	91
OphioH327g1274	Transcription factor IIIB 70 kDa subunit (TFIIIB) (B-related factor 1) (BRF-1)	108	91	142	184	205	281	154	196	145
OphioH327g1275	Haloacid dehalogenase-like protein	1433	626	881	673	758	863	1111	730	653
OphioH327g1279	AP-2 complex subunit mu/Clathrin assembly protein complex 2 medium chain	452	307	485	702	753	800	811	726	655
OphioH327g1280	Putative uncharacterized protein	60	47	56	40	84	110	51	15	22
OphioH327g1281	Phospholipase d/transphosphatidylase	20	12	47	61	43	43	87	85	45
OphioH327g1282	Secreted glycosyl hydrolase	177	83	168	129	366	459	433	309	209
OphioH327g1283	Two-component system protein A	72	36	46	155	339	662	628	598	238
OphioH327g1284	ABC transporter ATP-binding protein ARB1	1827	2235	1987	2013	2436	2920	1706	2374	1772
OphioH327g1285	Putative uncharacterized protein	43	29	19	20	18	29	51	45	34
OphioH327g1286	Snf2 family helicase ATPase	892	753	772	1148	999	1152	2019	1395	1225
OphioH327g1287	Putative uncharacterized protein	88	55	72	131	117	184	114	86	49
OphioH327g1288	Isoflavone reductase family protein	64	112	146	70	18	48	126	111	108
OphioH327g1289	Major facilitator superfamily transporter	83	22	108	184	37	80	193	200	133
OphioH327g1290	Putative uncharacterized protein	1	2	3	12	31	107	2	11	11
OphioH327g1291	Putative uncharacterized protein	74	50	88	194	228	286	172	165	118
OphioH327g1292	DNA-repair protein rad2	105	51	102	240	147	267	241	202	143
OphioH327g1293	Putative uncharacterized protein	18	12	11	56	83	89	77	74	36
OphioH327g1295	Protein YTP1	477	428	629	643	618	583	446	304	259
OphioH327g1296	Riboflavin transporter MCH5	46	63	123	51	95	86	73	18	29
OphioH327g1297	Bar domain containing protein	473	184	333	757	855	667	998	710	820
OphioH327g1298	Putative uncharacterized protein	144	32	38	172	176	127	253	130	152
OphioH327g1299	Putative uncharacterized protein	49	16	5	36	57	52	49	21	45
OphioH327g1300	Glycoside hydrolase family 43 protein	30	21	46	69	84	146	52	56	49
OphioH327g1301	Protein artemis (DNA cross-link repair 1C protein)	121	157	200	62	96	115	70	72	48
OphioH327g1302	Uncharacterized transcriptional regulatory protein C320.03	655	520	656	440	401	390	567	535	415
OphioH327g1304	Sphingosine kinase	337	281	333	466	368	362	492	394	318
OphioH327g1305	Nucleolar protein nop52 family	133	151	160	247	131	138	157	226	119
OphioH327g1309	Integral membrane protein	765	317	551	2339	2292	1967	4663	3784	3483
OphioH327g1310	Alpha beta hydrolase fold family	345	85	222	1032	758	800	1038	1215	913
OphioH327g1311	FAD binding domain-containing protein	300	177	284	344	484	637	542	987	670
OphioH327g1312	Major facilitator superfamily transporter dha1 transporter	43	19	45	116	165	209	137	121	96
OphioH327g1313	Putative uncharacterized protein	28	5	3	40	7	5	30	23	8
OphioH327g1316	Mitochondrial carrier protein	752	487	702	611	767	897	784	882	774
OphioH327g1317	Putative uncharacterized protein	282	85	119	214	215	244	338	349	310
OphioH327g1318	Positive regulator of purine utilization	279	478	493	362	459	454	460	498	487
OphioH327g1319	Positive regulator of purine utilization	169	222	331	296	368	378	511	472	461
OphioH327g1320	C6 zinc finger domain containing protein	161	175	180	133	259	228	146	176	100
OphioH327g1321	Putative uncharacterized protein	57	60	74	51	117	116	96	106	82
OphioH327g1322	Alpha beta hydrolase fold-3 domain containing protein	45	29	41	69	110	124	146	109	89
OphioH327g1323	Similar to Auxin Efflux Carrier superfamily	36	11	28	38	32	64	174	61	132
OphioH327g1325	Putative uncharacterized protein	152	175	199	264	176	186	223	232	152
OphioH327g1326	Annexin-11/Calcyclin-associated annexin 50	436	593	366	961	1409	1275	1136	960	821
OphioH327g1327	Putative uncharacterized protein	1334	748	606	889	399	339	1170	1025	741
OphioH327g1328	Putative HC-toxin efflux carrier TOXA	105	52	30	47	5	8	52	55	35
OphioH327g1332	Uncharacterized methyltransferase	2354	2123	1366	610	478	507	3368	3554	2343
OphioH327g1333	Drug resistance protein YOR378W	48	40	33	72	115	121	154	125	75
OphioH327g1334	Putative uncharacterized protein	9	11	24	31	70	85	92	34	42
OphioH327g1336	Histone-lysine N-methyltransferase (Dim-5)	459	347	642	435	1209	1498	848	769	779
OphioH327g1337	Coatomer subunit beta Beta-coat protein	814	653	635	2004	1359	1403	1781	1659	1357
OphioH327g1338	Protein mago nashi homolog	135	118	180	260	313	355	237	253	177
OphioH327g1339	Glucose-induced degradation protein 4 homolog (Vacuolar import and degradation protein 24 homolog)	598	266	635	520	590	1059	1019	723	792
OphioH327g1340	tRNA guanosine-2'-O-methyltransferase TRM11	214	55	182	86	114	137	442	275	310
OphioH327g1341	Ribonuclease p protein subunit	97	74	109	157	166	220	165	191	115
OphioH327g1342	Ankyrin repeat-containing protein	65	50	83	101	130	164	114	117	108
OphioH327g1343	Casein kinase I homolog 2	2941	810	1384	1234	1251	2355	6124	4962	6429
OphioH327g1344	26S protease regulatory subunit 6A (Tat-binding protein homolog 1) (TBP-1)	880	705	675	1134	850	943	1176	1239	903
OphioH327g1345	Upf0132 domain containing protein	48	49	65	105	90	115	117	127	79
OphioH327g1346	54S ribosomal protein L11, mitochondrial (YmL11)	296	170	208	435	271	243	399	371	273
OphioH327g1347	Anthranilate phosphoribosyltransferase	160	135	148	324	317	261	317	400	328
OphioH327g1348	tRNA ligase	180	247	195	751	435	443	575	776	522
OphioH327g1349	Vacuolar basic amino acid transporter 1	95	69	142	335	250	320	431	253	202
OphioH327g1350	L-fucose-proton symporter (6-deoxy-L-galactose permease)	206	210	339	177	94	158	249	188	75
OphioH327g1351	Dehydroquinase class 1	87	99	112	285	237	288	327	291	172
OphioH327g1352	Metal-dependent amidohydrolase	119	78	95	141	171	170	159	120	75
OphioH327g1353	Metal-dependent amidohydrolase	188	277	468	173	119	174	138	120	137
OphioH327g1355	U3 small nucleolar ribonucleoprotein protein mpp10	739	633	557	552	398	407	444	619	386
OphioH327g1356	Delta-aminolevulinic acid dehydratase	3748	3868	2753	1084	907	622	1810	1292	1779
OphioH327g1357	Tyrosine-protein phosphatase	273	174	266	254	323	345	457	209	204
OphioH327g1358	U3 small nucleolar ribonucleoprotein protein imp3	85	80	86	192	110	118	112	113	103
OphioH327g1359	Transcription initiation factor IIA subunit 2	66	59	92	110	152	170	112	89	78
OphioH327g1360	Pentatricopeptide repeat-containing protein At2g31400, chloroplastic	173	178	237	261	243	242	239	222	178
OphioH327g1361	Putative U6 snRNA-associated Sm-like protein LSm4	136	128	173	285	288	315	262	220	192
OphioH327g1361.1	Bar domain containing protein	1110	1036	1007	1411	1191	1207	1465	1403	1298
OphioH327g1362	Amino-acid acetyltransferase, mitochondrial	106	205	314	463	311	316	499	308	250
OphioH327g1363	Putative uncharacterized protein	32	16	32	86	90	154	65	67	29
OphioH327g1364	Putative oxidoreductase GLYR1	156	77	131	319	506	462	435	171	176
OphioH327g1365	Cytosolic phospholipase A2 delta (cPLA2-delta)	875	740	1149	1209	267	299	1331	883	587
OphioH327g1366	54S ribosomal protein L3, mitochondrial (YmL3)	358	290	319	530	366	302	421	410	295
OphioH327g1367	Putative uncharacterized protein	131	103	175	270	265	302	294	226	232
OphioH327g1368	Putative uncharacterized protein	15	7	43	45	96	79	68	67	206
OphioH327g1369	Serine/threonine-protein phosphatase 4 catalytic subunit (PP4C)	193	125	234	270	303	334	346	336	264
OphioH327g1370	Putative uncharacterized protein	324	184	306	182	272	298	303	211	255
OphioH327g1371	Putative uncharacterized protein	163	18	76	88	68	196	372	286	472
OphioH327g1372	Putative uncharacterized protein	101	63	165	157	169	181	232	83	116
OphioH327g1373	Putative uncharacterized protein	150	68	89	106	104	155	180	138	118
OphioH327g1374	Putative uncharacterized protein	22	13	12	147	242	280	83	101	104
OphioH327g1375	Pyridoxamine phosphate oxidase	186	102	205	309	175	294	565	476	451
OphioH327g1376	Bifunctional pyrimidine biosynthesis protein	2955	2194	1119	1692	1244	1062	1278	2021	1435
OphioH327g1377	Calcium channel YVC1 (TRP homolog/Yeast vacuolar conductance protein 1)	242	180	204	443	496	653	684	660	644
OphioH327g1378	Putative uncharacterized protein	94	121	103	24	100	126	51	47	31
OphioH327g1379	Putative uncharacterized protein	795	1011	819	647	1168	1455	823	792	828
OphioH327g1380	Glycoside hydrolase family 55 protein	459	119	106	563	451	406	1266	1363	1392
OphioH327g1381	Beta-TrCP (Beta-transducin repeat-containing protein)	522	198	374	355	397	334	425	300	389
OphioH327g1382	Putative uncharacterized protein	422	261	96	197	265	145	476	211	271
OphioH327g1383	Biotrophy-associated secreted protein 2 Uncharacterized protein	61	3	17	362	569	506	699	298	394
OphioH327g1385	Vacuolar sorting receptor	691	101	180	169	140	145	151	125	107
OphioH327g1387	Putative uncharacterized protein	649	291	522	403	957	1074	658	697	694
OphioH327g1388	Putative uncharacterized protein	109	66	74	265	163	182	229	226	174
OphioH327g1389	Kinesin heavy chain	450	270	363	981	1335	1434	1042	1053	863
OphioH327g1390	Ubiquitin conjugating enzyme E2 2	206	321	318	209	253	274	241	261	178
OphioH327g1391	Acetyl-CoA acetyltransferase	729	690	623	895	864	1056	871	810	561
OphioH327g1392	Dual specificity protein kinase FUZ7	449	510	612	694	1122	1094	1136	940	1110
OphioH327g1393	HAD superfamily hydrolase	172	142	206	227	340	331	367	294	236
OphioH327g1394	60S ribosomal protein L19	417	471	291	628	576	605	826	575	441
OphioH327g1395	Iron transport multicopper oxidase FET3	34	49	18	30	30	66	156	84	78
OphioH327g1396	Conidial yellow pigment biosynthesis polyketide synthase (PKS)	508	156	244	166	343	372	380	444	335
OphioH327g1398	Hydroxynaphthalene reductase	3	2	5	4	15	36	200	167	53
OphioH327g1399	Transcription factor cmr1	28	28	24	35	34	31	54	40	61
OphioH327g1400	Putative uncharacterized protein	18	16	14	118	63	70	95	74	38
OphioH327g1401	DNA polymerase alpha/epsilon subunit B	117	45	67	319	156	164	254	266	187
OphioH327g1402	Oxysterol-binding protein 1	283	217	320	714	585	593	745	660	533
OphioH327g1403	DUF92 domain containing protein	188	219	208	233	217	235	210	246	173
OphioH327g1404	Putative RNA polymerase II transcriptional coactivator	70	51	45	131	62	61	127	125	88
OphioH327g1405	O-methyltransferase family 3	375	469	431	380	382	369	628	362	387
OphioH327g1407	Putative uncharacterized protein	1157	645	617	837	745	572	932	641	865
OphioH327g1408	Putative uncharacterized protein	202	150	239	61	23	34	155	51	51
OphioH327g1409	Integral membrane protein	196	115	233	167	85	91	305	159	195
OphioH327g1410	Putative uncharacterized protein	5579	7688	9861	2605	653	764	2993	1115	1208
OphioH327g1411	Autophagy protein 5	73	60	131	130	128	144	92	78	83
OphioH327g1412	Halotolerance protein 9	923	801	629	937	1038	876	1560	1302	1658
OphioH327g1414	Putative uncharacterized protein	171	184	290	213	184	148	232	250	144
OphioH327g1415	DNA excision repair protein ERCC-8 (Cockayne syndrome WD repeat protein CSA)	129	126	249	180	157	163	225	202	155
OphioH327g1416	Putative uncharacterized protein	127	131	192	317	264	265	360	397	299
OphioH327g1417	Mitosis inhibitor protein kinase wee1 (P107 protein kinase homolog)	831	439	347	1179	1047	1077	1466	1347	1195
OphioH327g1418	Spindle pole body component alp6 (Altered polarity protein 6)	208	114	160	364	292	327	345	361	254
OphioH327g1419	Transcriptional co-activator	64	61	147	206	206	255	131	133	78
OphioH327g1420	Mediator of replication checkpoint protein 1 (DNA replication checkpoint mediator mrc1)	304	143	131	727	308	344	799	861	565
OphioH327g1421	FIT family protein scs3	545	516	567	431	331	222	478	481	360
OphioH327g1422	Bis5-nucleosyl-tetraphosphatase	223	125	213	124	114	104	237	183	173
OphioH327g1423	Putative uncharacterized protein	396	228	227	64	26	31	125	108	75
OphioH327g1426	Putative uncharacterized protein	70	70	282	239	165	202	141	168	96
OphioH327g1427	Putative uncharacterized protein	374	217	202	835	705	761	895	650	643
OphioH327g1428	Dynactin subunit 4 (Dynactin subunit p62)	76	51	89	324	287	335	235	266	196
OphioH327g1429	40S ribosomal protein S7	554	516	508	1355	1228	1353	1355	1507	1052
OphioH327g1430	NADP-dependent alcohol dehydrogenase 6	198	330	246	459	824	779	731	626	499
OphioH327g1431	Delta(14)-sterol reductase	677	295	512	556	567	683	724	450	510
OphioH327g1432	Putative uncharacterized protein	37	9	16	21	47	46	31	37	33
OphioH327g1433	Beta-glucosidase A (Cellobiase A/Gentiobiase A)	654	166	273	860	565	733	748	766	603
OphioH327g1434	Polyketide synthase (PKS)	7631	2391	1771	1785	1881	1888	4548	4141	4643
OphioH327g1435	Putative uncharacterized protein	37	14	28	69	70	100	78	76	51
OphioH327g1436	Putative uncharacterized protein	127	120	85	222	389	492	317	264	300
OphioH327g1437	Sexual development protein	62	21	48	210	510	557	499	333	495
OphioH327g1439	Putative uncharacterized protein	33	6	5	17	20	30	16	8	8
OphioH327g1441	Major facilitator superfamily transporter	124	46	110	49	71	82	127	84	95
OphioH327g1442	Putative uncharacterized protein	30	4	22	32	98	128	79	108	68
OphioH327g1444	GTPase-activating protein SAC7	102	212	198	76	30	23	110	184	74
OphioH327g1446	Putative uncharacterized protein	149	110	199	162	134	202	129	156	124
OphioH327g1447	Putative uncharacterized protein	44	53	37	13	32	25	34	84	88
OphioH327g1448	Inter-alpha-trypsin inhibitor heavy chain H3 (ITI heavy chain H3)	40	15	7	14	27	33	7	16	18
OphioH327g1449	Zinc alcohol dehydrogenase	114	25	71	79	114	114	337	233	367
OphioH327g1449.1	Putative uncharacterized protein	83	21	65	73	156	149	142	123	165
OphioH327g1450	Putative uncharacterized protein	46	8	26	15	60	93	46	55	60
OphioH327g1451	Putative uncharacterized protein	159	33	103	108	261	383	230	196	299
OphioH327g1452	ATP-dependent bile acid permease	217	155	97	230	179	217	239	282	247
OphioH327g1454	Glutathione-dependent formaldehyde-activating	1462	1186	1188	872	886	838	1472	1745	1523
OphioH327g1455	ADP-ribosyl-dinitrogen reductase glycohydrolase (ADP-ribosylglycohydrolase)	332	185	127	172	167	183	222	220	205
OphioH327g1456	Calpain-9	35	24	22	46	622	633	40	87	29
OphioH327g1458	High-affinity nickel transport protein nic1	109	73	169	83	153	151	122	141	142
OphioH327g1461	Metacaspase	37	17	48	72	94	98	87	84	63
OphioH327g1462	Putative uncharacterized protein	111	81	131	122	539	757	221	324	228
OphioH327g1463	Putative uncharacterized protein	31	11	5	23	22	12	43	73	73
OphioH327g1464	Putative uncharacterized protein	30	5	9	56	121	163	81	100	79
OphioH327g1465	Putative uncharacterized protein	18	8	5	18	11	8	42	28	39
OphioH327g1466	Putative uncharacterized protein	673	523	486	443	522	380	666	478	693
OphioH327g1467	Fungal transcriptional regulatory protein	44	20	26	25	21	22	18	17	19
OphioH327g1472	Putative uncharacterized protein	107	30	93	164	150	163	201	235	127
OphioH327g1473	Probable serine/threonine-protein kinase tsuA (Tsunami)	21	1	8	40	55	59	104	117	76
OphioH327g1476	Uncharacterized transporter YIL166C	39	10	29	2	11	13	9	19	9
OphioH327g1478	Major facilitator superfamily transporter	91	58	104	58	130	161	106	131	117
OphioH327g1480	Putative uncharacterized protein	49	34	48	51	83	105	84	114	75
OphioH327g1481	Putative uncharacterized protein	22	41	6	118	69	89	296	315	338
OphioH327g1482	ATP-dependent RNA helicase dbp-7	211	136	142	253	143	167	155	219	140
OphioH327g1483	Putative uncharacterized protein	152	80	130	141	235	245	194	187	144
OphioH327g1484	Serine-type peptidase	496	313	298	546	813	819	441	776	525
OphioH327g1485	6-hydroxynicotinate 3-monooxygenase	34	11	11	19	16	22	24	36	27
OphioH327g1486	Glycolate oxidase	52	26	11	48	24	18	25	73	32
OphioH327g1487	Kinesin-like protein KIF22	449	240	173	623	405	484	490	577	408
OphioH327g1488	Altered inheritance of mitochondria protein 24, mitochondrial	968	553	806	952	765	655	977	864	821
OphioH327g1489	Major facilitator superfamily transporter	18	11	16	59	159	178	62	69	48
OphioH327g1490	Putative uncharacterized protein	306	383	284	551	328	282	428	402	315
OphioH327g1491	Tripeptidyl-peptidase sed4 (Sedolisin-D)	8	28	6	73	159	81	74	22	30
OphioH327g1492	Iron-sulfur clusters transporter ATM1, mitochondrial	372	571	726	437	278	259	449	370	283
OphioH327g1493	Putative uncharacterized protein	14	42	18	12	29	62	10	16	7
OphioH327g1495	Dienelactone hydrolase	29	9	19	44	9	12	61	37	45
OphioH327g1496	Phospholipase D1 (Meiosis-specific sporulation-specific protein 14)	1823	1381	1760	1894	1116	1053	2040	1400	1319
OphioH327g1497	Glycolipid transfer protein	488	506	514	913	968	1156	855	947	776
OphioH327g1498	Putative uncharacterized protein	2	15	25	9	14	35	21	31	23
OphioH327g1499	FAD binding domain protein	134	1545	539	70	438	616	843	1011	644
OphioH327g1501	Putative uncharacterized protein	32	12	37	71	357	405	171	144	139
OphioH327g1502	Oxysterol-binding protein	34	10	44	38	103	164	67	80	59
OphioH327g1503	Putative oxysterol binding protein	21	8	10	31	44	53	89	62	84
OphioH327g1504	Isotrichodermin/trichothecene C-15 hydroxylase (CYP65CF1)	139	47	99	61	149	151	139	81	147
OphioH327g1505	Aminopeptidase Y	676	373	579	1063	789	679	984	864	717
OphioH327g1507	Major facilitator superfamily transporter	75	89	153	153	638	591	156	131	136
OphioH327g1508	Gluconolactonase	93	30	65	135	402	519	391	305	203
OphioH327g1508.1	Putative uncharacterized protein	29	4	5	17	9	14	54	74	37
OphioH327g1509	Zonadhesin	4209	2888	2157	3518	5695	5509	7824	6010	6063
OphioH327g1510	Putative uncharacterized protein	40	34	45	65	32	55	62	50	23
OphioH327g1512	Elongation factor 3	4641	5088	3250	4928	4741	5103	4004	5615	4184
OphioH327g1513	Putative uncharacterized protein	80	46	42	138	207	223	83	138	98
OphioH327g1514	Peptidase s41 family protein	242	74	110	1100	295	383	720	558	515
OphioH327g1515	Sulfide:quinone oxidoreductase, mitochondrial	819	736	550	811	762	624	825	693	690
OphioH327g1516	Beta-lactamase hydrolase-like protein	442	373	295	971	637	482	565	229	352
OphioH327g1517	Putative uncharacterized protein	1093	1394	1037	179	702	803	379	246	269
OphioH327g1518	Putative uncharacterized protein	1579	1999	1276	161	871	937	493	279	279
OphioH327g1519	Putative uncharacterized protein	1203	1576	1259	328	1336	1315	574	396	399
OphioH327g1520	Putative uncharacterized protein	2360	3252	1786	898	1837	1928	1663	967	985
OphioH327g1521	Putative uncharacterized protein	3083	3091	2308	453	2161	2259	1116	585	577
OphioH327g1523	O-acetyl-ADP-ribose deacetylase (MACRO domain-containing protein 2)	35	68	100	60	128	162	81	97	60
OphioH327g1524	Ent-kaurene oxidase (CYP54C7)	16	18	24	13	139	169	36	33	28
OphioH327g1525	Pyrimidine pathway regulatory protein 1	217	266	448	234	449	497	328	298	227
OphioH327g1526	Putative uncharacterized protein	110	96	81	11	30	52	37	50	32
OphioH327g1527	Putative uncharacterized protein	228	187	230	340	447	414	603	693	622
OphioH327g1528	Protein F37C4.5	644	656	452	814	826	834	1156	878	866
OphioH327g1529	Amino acid permease	45	179	49	537	56	48	757	472	632
OphioH327g1530	Putative uncharacterized protein	47	185	65	562	83	69	670	507	699
OphioH327g1531	Vegetative incompatibility protein Het-D	27	11	25	68	74	85	79	89	88
OphioH327g1533	Dol-P-Man:Man(5)GlcNAc(2)-PP-Dol alpha-1,3-mannosyltransferase (Asparagine-linked glycosylation protein 6)	193	112	224	349	424	382	383	310	237
OphioH327g1534	ATPase family AAA domain-containing protein 3B (AAA-TOB3)	146	97	84	212	514	794	472	232	146
OphioH327g1535	Calcium channel YVC1 (TRP homolog/Yeast vacuolar conductance protein 1)	407	277	351	467	245	247	524	256	190
OphioH327g1536	Peptidase s33, tripeptidyl-peptidase	76	42	69	143	240	168	146	171	129
OphioH327g1537	Fungal specific transcription factor domain containing protein	712	506	497	1042	767	699	939	647	599
OphioH327g1538	Carboxylic acid transporter protein homolog	143	832	230	244	110	153	140	44	38
OphioH327g1540	TfdA family taurine catabolism dioxygenase TauD	19	13	15	4	54	55	12	10	2
OphioH327g1540.1	Protein transport protein Bos1 (vesicle transport V-SNARE)	309	271	328	422	348	369	440	327	305
OphioH327g1541	Thiamine pyrophosphokinase	196	173	165	195	200	199	204	195	152
OphioH327g1542	Mitochondrial intermembrane space import and assembly protein 40	425	379	497	624	494	501	686	568	426
OphioH327g1543	Putative uncharacterized protein	372	275	299	110	56	60	243	146	164
OphioH327g1544	Uncharacterized transcriptional regulatory protein C139.03	563	502	589	383	304	297	710	489	517
OphioH327g1545	Dihydrolipoyllysine-residue acetyltransferase, mitochondrial	1234	1272	1149	1247	1194	1018	1401	1371	1226
OphioH327g1546	Guanyl-nucleotide exchange factor	482	412	291	850	523	420	787	515	421
OphioH327g1547	Putative uncharacterized protein	164	116	148	231	220	285	223	304	254
OphioH327g1548	DNA-directed RNA polymerase 3 subunit	79	89	125	165	154	163	125	159	116
OphioH327g1549	Nucleoporin nup45 (Nuclear pore protein nup45)	363	240	260	729	534	472	651	533	440
OphioH327g1550	Pre-mRNA polyadenylation factor fip-1	296	235	231	586	405	417	517	549	369
OphioH327g1551	Putative methyltransferase-like protein	20	12	11	57	39	37	43	48	23
OphioH327g1553	Myo-inositol-monophosphatase	101	34	74	183	267	278	181	157	118
OphioH327g1554	NAD-dependent histone deacetylase HST3 (Homologous to SIR2 protein 3)	346	114	410	549	767	577	636	672	516
OphioH327g1558	Nrm1	123	79	116	197	187	186	204	163	144
OphioH327g1559	Alcohol dehydrogenase 2	54	49	54	56	41	50	88	86	55
OphioH327g1560	Aspartic protease PEP3	34	29	37	64	90	127	788	642	893
OphioH327g1561	Putative uncharacterized protein	430	284	305	282	277	196	444	257	265
OphioH327g1562	Conserved hypothetical protein	1583	1477	1495	1118	1119	985	1915	1025	1519
OphioH327g1562.1	Putative uncharacterized protein	33	12	14	43	178	119	55	18	21
OphioH327g1563	Polysaccharide deacetylase family protein	27	10	49	30	111	80	51	41	28
OphioH327g1564	Choline dehydrogenase (CDH)	264	38	96	56	2022	1997	77	126	40
OphioH327g1565	Cfem domain containing protein	12	5	7	4	329	401	10	9	2
OphioH327g1566	Aromatic peroxygenase (AaP)	4	0	5	13	303	402	8	26	3
OphioH327g1567	Endopolygalacturonase AN8327 (Pectinase AN8327)	54	1	4	26	27	14	240	69	26
OphioH327g1568	Pentachlorophenol 4-monooxygenase	43	10	10	28	23	29	66	61	77
OphioH327g1569	N-carbamoyl-L-amino acid hydrolase (L-carbamoylase)	121	40	118	98	148	143	135	86	73
OphioH327g1570	Fungal specific transcription factor	86	53	34	55	64	59	127	49	58
OphioH327g1571	Putative uncharacterized protein	224	151	256	105	161	138	329	206	342
OphioH327g1571.1	Putative uncharacterized protein	329	38	12	51	17	17	29	13	18
OphioH327g1572	Putative uncharacterized protein	1166	596	212	320	50	54	549	410	333
OphioH327g1573	Flavin-containing monooxygenase	837	693	436	121	315	275	117	160	124
OphioH327g1575	Putative uncharacterized protein	177	52	17	46	41	34	55	23	47
OphioH327g1576	FAM50 family protein	900	534	433	573	619	425	781	672	723
OphioH327g1577	Putative uncharacterized protein	764	637	592	462	653	443	1016	934	1181
OphioH327g1578	Maltose fermentation regulatory protein MAL13	1223	1694	1664	585	733	482	1262	823	1040
OphioH327g1579	Glycosyl transferase group 1	132	160	237	68	129	105	209	145	208
OphioH327g1580	UDP-glucose 6-dehydrogenase	2134	1896	1193	3483	1737	1574	3009	1911	1937
OphioH327g1581	C2HC5 finger protein	83	139	201	201	120	166	208	193	110
OphioH327g1582	Quinidine resistance protein 2	151	37	79	168	244	180	366	185	298
OphioH327g1583	Regulatory protein GAL4	1037	39	50	68	54	42	350	120	209
OphioH327g1584	Putative uncharacterized protein	41	7	3	6	12	40	13	5	8
OphioH327g1585	Putative uncharacterized protein	27	56	16	19	10	5	35	24	18
OphioH327g1586	L-aminoadipate-semialdehyde dehydrogenase large subunit	476	822	622	679	657	487	960	795	595
OphioH327g1587	Malate dehydrogenase, mitochondrial	3079	3770	3286	3046	3301	3056	3594	3001	2890
OphioH327g1588	Cation transporting protein	2271	3065	2280	2349	2178	1615	2447	2064	1852
OphioH327g1589	Glutaminase GtaA	8	6	7	23	52	41	52	39	46
OphioH327g1590	Putative uncharacterized protein	315	117	336	383	655	545	678	612	775
OphioH327g1591	Putative uncharacterized protein	48	17	29	103	105	102	242	301	333
OphioH327g1593	Peroxin 11c	225	114	147	363	315	269	312	214	252
OphioH327g1594	Ribosome assembly protein 1 (EF-2 like GTPase)	685	856	870	471	395	387	718	637	540
OphioH327g1595	Universal stress protein family domain containing protein	763	791	733	499	553	446	918	548	743
OphioH327g1597	Eukaryotic translation initiation factor 3 subunit L (eIF3l)	275	344	387	529	630	734	497	654	449
OphioH327g1598	Golgi pH regulator	87	153	268	210	196	185	190	176	137
OphioH327g1600	Anaphase spindle elongation protein 1	105	93	113	367	234	244	415	477	354
OphioH327g1601	Increased rDNA silencing protein 4	78	89	174	312	254	238	226	136	153
OphioH327g1602	Translation initiation factor 4b	333	252	224	389	266	225	404	411	326
OphioH327g1603	Putative uncharacterized protein	73	52	47	111	71	68	91	70	60
OphioH327g1604	Putative uncharacterized protein	3453	3147	1825	2757	1671	1226	2405	1552	1626
OphioH327g1605	Putative uncharacterized protein	637	429	602	479	711	698	1105	679	900
OphioH327g1607	rRNA biogenesis protein rrp5	1303	985	593	1118	573	590	846	1099	716
OphioH327g1608	Putative uncharacterized protein	304	253	426	626	570	658	691	426	368
OphioH327g1609	Mitochondrial-processing peptidase subunit alpha	352	329	398	565	458	362	745	500	520
OphioH327g1610	E3 ubiquitin-protein ligase DMA1 (Checkpoint forkhead associated with RING domains-containing protein 1)	916	716	761	741	805	714	1905	1218	1624
OphioH327g1611	Vacuolar protein sorting	474	319	406	726	539	584	704	550	476
OphioH327g1612	Autophagy protein 16	48	47	81	59	112	124	68	109	99
OphioH327g1613	Histone-lysine N-methyltransferase, H3 lysine-79 specific	367	601	685	324	341	334	353	400	244
OphioH327g1614	Prephenate dehydrogenase	816	676	500	443	428	427	400	537	310
OphioH327g1615	RCC1 domain-containing protein	123	119	178	238	187	200	277	335	214
OphioH327g1616	DNA repair protein rad9	62	59	124	97	144	172	199	185	171
OphioH327g1617	Putative uncharacterized protein	83	88	115	135	93	139	122	194	76
OphioH327g1618	Repressible alkaline phosphatase	380	265	354	651	572	522	598	345	331
OphioH327g1619	Putative uncharacterized protein	16	12	21	36	49	59	89	48	38
OphioH327g1620	PXMP2/4 family protein 3	697	487	581	1160	1101	1209	1256	1169	1108
OphioH327g1621	Vacuolar-sorting protein SNF8 (ESCRT-II complex subunit VPS22)	115	97	155	164	158	200	171	162	108
OphioH327g1622	40S ribosomal protein S16	480	375	325	814	680	749	860	977	659
OphioH327g1623	Aar2 domain containing protein	82	91	150	168	167	166	164	164	104
OphioH327g1624	C2H2 transcription factor	1145	945	754	508	382	288	526	467	422
OphioH327g1626	ATP-dependent RNA helicase dbp-2	2031	1415	1203	1691	1192	1227	1379	1446	1205
OphioH327g1627	Putative hydroxymethylpyrimidine/phosphomethylpyrimidine kinase 2	315	181	284	277	384	378	535	493	373
OphioH327g1628	Hr1-like Rho-binding repeat protein	685	580	762	887	1123	934	1319	1255	1000
OphioH327g1629	Uricase	1440	825	972	950	3189	2792	1769	2156	2052
OphioH327g1630	54S ribosomal protein L23, mitochondrial (YmL23)	349	203	317	461	360	415	399	382	282
OphioH327g1631	Superoxide dismutase copper chaperone	329	254	341	400	600	507	561	567	417
OphioH327g1631.1	NADPH oxidase regulator	1039	660	689	737	1095	822	1629	1179	1380
OphioH327g1632	Putative uncharacterized protein	121	89	160	205	159	171	211	187	149
OphioH327g1632.1	Conserved hypothetical protein	51	28	50	94	129	154	96	130	78
OphioH327g1633	60S ribosomal protein L34-B	596	502	496	749	728	758	737	996	655
OphioH327g1634	NADH dehydrogenase (ubiquinone) 1 alpha subcomplex assembly factor 3	105	76	108	175	153	126	169	186	144
OphioH327g1635	mRNA-capping enzyme (Polynucleotide 5'-triphosphatase)	145	134	328	178	225	220	217	177	140
OphioH327g1638	ATP-dependent Clp protease proteolytic subunit	128	82	120	343	311	316	239	277	212
OphioH327g1639	Dihydroxy-acid dehydratase DAD 4.2.1.9	542	515	500	1098	857	852	816	867	660
OphioH327g1640	Putative lysophosphatidic acid:oleoyl-CoA acyltransferase (LPAAT)	137	112	86	278	185	197	192	219	155
OphioH327g1641	Kinesin-like protein klpA	296	270	284	629	242	308	708	767	535
OphioH327g1642	Probable sucrose utilization protein SUC1	522	398	766	991	1300	1308	1518	1076	1077
OphioH327g1643	Eliciting plant response protein	30	62	144	1789	2148	3249	3399	1850	1391
OphioH327g1644	Thioesterase	165	122	217	256	412	414	356	311	296
OphioH327g1645	Cytochrome P450 (CYP609D1)	3	7	3	276	211	318	311	190	264
OphioH327g1646	Ubiquitination network signaling protein	25	13	17	56	50	54	30	24	21
OphioH327g1647	Ubiquitination network signaling protein	2074	1394	1835	1669	1379	1685	2259	2051	1951
OphioH327g1648	Putative uncharacterized protein	130	102	122	278	348	387	277	237	223
OphioH327g1649	LYR motif-containing protein 5B	47	36	56	117	82	101	103	54	44
OphioH327g1650	Sam-binding motif containing protein	360	305	341	830	908	988	786	713	586
OphioH327g1651	Glucose-repressible alcohol dehydrogenase transcriptional effector	533	491	589	631	661	770	884	766	705
OphioH327g1652	Putative uncharacterized protein	177	95	146	461	439	511	441	400	328
OphioH327g1653	Lipase, class 3	102	264	222	86	87	127	144	129	124
OphioH327g1654	Putative uncharacterized protein	1282	1408	1481	334	736	924	1652	2172	1832
OphioH327g1655	Superoxide dismutase	4940	4959	5465	1113	3963	6841	4820	5572	5602
OphioH327g1656	Putative uncharacterized protein	72	19	46	8	51	56	37	57	37
OphioH327g1657	Glycoside hydrolase family 72	1058	809	922	1228	1458	1237	1144	818	703
OphioH327g1658	Putative uncharacterized protein	78	42	15	20	23	18	19	10	18
OphioH327g1659	N amino acid transport system protein (Methyltryptophan resistance protein)	124	70	30	104	52	61	121	77	57
OphioH327g1660	Putative uncharacterized protein	55	80	47	462	692	748	392	379	261
OphioH327g1663	Decapping enzyme	73	46	69	156	153	194	179	159	131
OphioH327g1664	Phosphatase family protein	193	115	207	248	225	272	265	247	206
OphioH327g1668	60S ribosomal protein L16	1010	1049	844	1246	1220	1273	1408	1792	1324
OphioH327g1669	Bag domain containing protein	222	219	330	393	724	739	741	585	586
OphioH327g1670	Glutaredoxin	230	239	204	382	249	223	346	282	253
OphioH327g1671	Altered inheritance of mitochondria protein 18, mitochondrial	951	507	706	656	783	624	1032	671	710
OphioH327g1673	SCF E3 ubiquitin ligase complex F-box protein grrA	941	644	1029	874	911	823	1398	921	1004
OphioH327g1674	40S ribosomal protein S20	389	273	261	673	630	764	682	996	547
OphioH327g1675	SH3 domain-containing protein PJ696.02	212	52	85	165	165	185	196	237	187
OphioH327g1676	Anthranilate n-hydroxycinnamoyl/benzoyltransferase	667	239	465	2528	1821	1729	1521	1853	1456
OphioH327g1677	Putative uncharacterized protein	4976	553	1332	2375	1331	1801	4001	2923	3693
OphioH327g1678	Beta-glucosidase M (Cellobiase M/Gentiobiase M)	1109	236	779	933	683	629	1324	547	1177
OphioH327g1679	Poly(A) RNA polymerase protein 2 (DNA polymerase kappa)	395	227	177	430	415	401	343	400	289
OphioH327g1681	Ammonium transporter mep2	92	56	46	245	88	124	139	136	166
OphioH327g1682	Putative uncharacterized protein	22	5	7	26	25	24	7	4	5
OphioH327g1683	Ubiquitin conjugating enzyme E2 6	415	429	436	603	449	367	524	394	400
OphioH327g1684	Mitochondrial outer membrane protein	1011	746	853	1105	989	816	1267	900	796
OphioH327g1685	Acetyltransferase	45	34	46	66	73	79	87	64	58
OphioH327g1686	Putative uncharacterized protein	60	37	59	19	25	20	699	439	822
OphioH327g1687	2og-Fe oxygenase family protein	469	514	872	297	642	501	596	519	582
OphioH327g1688	Carbohydrate-binding module family 18	132	124	51	24	40	49	53	74	34
OphioH327g1689	Elongator complex protein 3 (Gamma-toxin target 3)	169	164	196	251	293	335	208	303	243
OphioH327g1690	Succinyl-synthetase alpha	1477	796	839	1336	1127	1042	1289	1308	1101
OphioH327g1691	Uncharacterized FAD-linked oxidoreductase ygaK	766	439	370	94	112	77	192	163	186
OphioH327g1692	Probable inorganic polyphosphate/ATP-NAD kinase 3 PolyP/ATP NAD kinase 3	239	268	348	310	184	187	374	202	163
OphioH327g1693	Uncharacterized acyltransferase	452	379	505	363	433	433	603	424	391
OphioH327g1694	DUF89 domain containing protein	349	550	415	307	429	469	506	515	563
OphioH327g1695	Taurine catabolism dioxygenase family protein	353	1618	461	328	15	54	742	570	1446
OphioH327g1696	Tetratricopeptide repeat domain containing protein	803	1049	452	645	414	455	1363	1053	1330
OphioH327g1697	Translocation protein sec72	352	226	292	698	383	362	532	430	407
OphioH327g1698	Putative uncharacterized protein	127	73	75	157	208	247	187	131	140
OphioH327g1699	Putative uncharacterized protein	27	7	8	4	28	51	3	16	8
OphioH327g1700	Putative uncharacterized protein	18	18	14	25	14	19	48	21	24
OphioH327g1705	D-isomer specific 2-hydroxyacid dehydrogenase	187	163	166	276	541	449	449	457	332
OphioH327g1706	Ubiquitin conjugating enzyme E2 1	181	254	267	265	369	334	458	389	419
OphioH327g1707	26S protease regulatory subunit 4 homolog (Protein mts2)	801	685	719	1260	902	901	1191	1152	933
OphioH327g1708	Bar adaptor protein	622	514	722	649	575	681	674	618	530
OphioH327g1709	Peptidyl-tRNA hydrolase 2	45	48	48	20	33	54	31	43	24
OphioH327g1710	3-ketosteroid-delta-1-dehydrogenase	1560	803	1383	776	2202	2170	1443	1291	1226
OphioH327g1711	Major facilitator superfamily transporter	51	39	36	264	88	133	880	422	616
OphioH327g1712	Quinate permease (Quinate transporter)	34	33	29	12	15	13	22	12	12
OphioH327g1713	C2H2 type zinc finger domain containing protein	1462	1871	1828	994	921	799	1369	777	810
OphioH327g1714	Suger dehydrogenase	389	464	435	229	148	132	323	300	232
OphioH327g1715	Cellobiose dehydrogenase (CDH)	159	169	116	57	35	20	64	37	31
OphioH327g1716	WW domain-containing oxidoreductase	1103	1060	970	360	145	125	471	450	389
OphioH327g1717	Glutathione S-transferase	413	311	244	551	394	385	640	701	549
OphioH327g1718	Cyclin CCL1	376	286	299	338	419	363	549	461	453
OphioH327g1719	Ubiquitin fusion degradation protein	336	165	256	246	218	295	332	205	218
OphioH327g1720	Actin-like protein arp-6	155	116	110	218	198	217	190	177	137
OphioH327g1721	Actin patch protein 1	107	80	31	42	35	24	37	24	25
OphioH327g1722	Adenylosuccinate synthetase	1544	1232	1191	1071	1218	967	1459	1446	1086
OphioH327g1723	DUF895 domain protein membrane protein	13	9	2	25	29	37	9	11	6
OphioH327g1723.1	Conserved hypothetical protein	162	187	122	29	29	38	14	2	2
OphioH327g1724	Putative uncharacterized protein	439	385	741	83	161	149	36	7	8
OphioH327g1725	Transaldolase	36	102	34	31	219	292	78	108	14
OphioH327g1726	mRNA-capping enzyme subunit beta (Polynucleotide 5'-triphosphatase)	715	789	863	732	601	654	1208	819	736
OphioH327g1727	Isoflavone reductase homolog IRL	8816	3936	5244	5255	3254	5345	8140	4168	5195
OphioH327g1728	Cupin	431	161	254	342	258	231	349	269	239
OphioH327g1729	F-box domain-containing protein	111	89	268	150	272	276	240	293	234
OphioH327g1730	F-box domain-containing protein	204	299	236	213	29	15	302	206	83
OphioH327g1730.1	Alpha/beta hydrolase fold protein	10	10	2	21	11	42	35	7	7
OphioH327g1731	Major facilitator superfamily transporter multidrug resistance	117	33	48	63	25	39	92	41	62
OphioH327g1732	Aflatoxin B1 aldehyde reductase member 2	92	77	24	27	34	30	48	37	33
OphioH327g1733	Putative uncharacterized protein	482	281	445	367	789	825	820	616	708
OphioH327g1734	Subtilisin-like protease	97	53	45	299	265	314	399	232	244
OphioH327g1735	Putative squalene synthetase	345	197	183	925	617	570	515	562	442
OphioH327g1736	NAD dependent epimerase	1551	1269	1114	3156	2590	2894	2422	2265	2000
OphioH327g1737	Heat shock protein dnaJ	885	990	955	1057	873	822	1233	1058	969
OphioH327g1738	Putative uncharacterized protein	292	222	372	354	595	497	651	481	711
OphioH327g1739	Cytochrome b5 reductase 4	144	116	222	193	228	198	216	156	146
OphioH327g1740	DNA damage response protein	92	51	46	309	167	196	237	249	166
OphioH327g1741	GPI mannosyltransferase 1	58	30	63	640	531	321	106	92	66
OphioH327g1742	Translin-associated protein X (Translin-associated factor X)	60	39	51	379	295	185	144	167	102
OphioH327g1743	4-O-methyl-glucuronoyl methylesterase	16	13	16	406	387	192	38	25	27
OphioH327g1744	ABC transporter B family member 6	453	835	166	3526	3456	1484	1109	694	1992
OphioH327g1745	Putative uncharacterized protein	410	513	473	831	792	599	742	1315	1210
OphioH327g1747	Fatty acid hydroxylase superfamily protein	3	66	3	87	6	2	46	8	160
OphioH327g1748	Sulfite oxidase	461	317	497	798	785	686	582	555	518
OphioH327g1749	26S proteasome regulatory subunit RPN2	1701	1704	1358	2287	1835	1723	2521	2409	2032
OphioH327g1750	Ncs1 allantoate transporter	287	150	131	182	55	36	229	49	157
OphioH327g1751	Quinate permease (Quinate transporter)	58	13	17	25	132	415	27	20	5
OphioH327g1752	Myb, DNA-binding protein	53	35	26	141	162	195	442	454	504
OphioH327g1753	Protoheme IX farnesyltransferase (Heme O synthase)	384	272	504	440	488	481	546	444	353
OphioH327g1754	Glycoside hydrolase family 3 protein	72	60	63	101	111	128	165	151	141
OphioH327g1755	Ubiquitin specific peptidase Y chromosome	72	27	41	26	24	24	58	37	32
OphioH327g1756	Legume lectin domain containing protein (putative fungistatic metabolite)	63	29	30	205	93	39	123	391	358
OphioH327g1757	Oligopeptide transporter 5 (AtOPT5)	20	26	25	82	286	239	277	202	292
OphioH327g1758	GIY-YIG catalytic endonuclease domain containing protein	61	73	90	150	67	57	117	118	88
OphioH327g1759	PHD transcription factor	2329	1976	1629	1748	1575	1300	2883	1811	2161
OphioH327g1760	Transcription initiation factor TFIID subunit 6	308	233	249	383	310	264	407	284	271
OphioH327g1761	Ras-related GTP-binding protein A (Rag A)	150	156	207	226	312	301	267	204	201
OphioH327g1762	CDC48-dependent protein degradation adaptor protein	420	453	400	607	613	556	604	630	551
OphioH327g1763	Mitochondrial import protein 1	118	83	130	130	216	197	150	152	125
OphioH327g1764	Mitochondrial inner membrane protein OXA1	283	215	223	520	352	305	468	377	294
OphioH327g1765	Uracil catabolism protein 4 (Pyrimidine-degrading protein 14)	601	212	243	550	873	862	1049	558	665
OphioH327g1766	Pre-mRNA-splicing factor sap61 (Spliceosome-associated protein 61)	393	285	361	464	413	336	484	466	341
OphioH327g1767	ATP-dependent RNA helicase FAL1	466	457	432	481	381	355	465	462	393
OphioH327g1768	Putative uncharacterized protein	129	166	96	37	73	47	55	55	51
OphioH327g1769	Succinate dehydrogenase cytochrome B560 subunit	657	509	666	975	1021	937	856	685	564
OphioH327g1770	Succinate dehydrogenase cytochrome B560 subunit	87	51	50	44	56	48	53	54	30
OphioH327g1773	Putative uncharacterized protein	44	29	32	74	74	73	60	62	39
OphioH327g1774	Nucleoside diphosphate kinase	2406	2291	2302	1923	3965	4687	2954	3184	2486
OphioH327g1775	Glucosidase 2 subunit alpha (Alpha-glucosidase II subunit alpha)	458	473	486	994	1270	1261	917	805	523
OphioH327g1776	Putative uncharacterized protein	86	84	58	405	786	1027	596	698	649
OphioH327g1776.1	Ankyrin-1 (ANK-1)	75	68	64	465	599	755	577	696	476
OphioH327g1776.2	Transposase IS4 domain protein	24	16	33	54	30	46	94	73	62
OphioH327g1777	Putative uncharacterized protein	10	47	7	55	43	33	135	178	154
OphioH327g1779	Putative uncharacterized protein	504	149	228	199	118	117	154	121	83
OphioH327g1780	Mitogen-activated protein kinase spm1 (MAP kinase spm1)	612	573	501	631	1097	1185	751	827	743
OphioH327g1781	Low molecular weight phosphotyrosine protein phosphatase	194	191	199	236	262	304	257	193	155
OphioH327g1782	40S ribosomal protein S30	224	201	225	249	283	276	239	232	201
OphioH327g1783	Malate dehydrogenase	103	49	41	131	45	83	212	200	224
OphioH327g1784	DNA ligase 4	22	13	14	98	31	21	52	55	31
OphioH327g1785	Putative uncharacterized protein	29	11	17	20	132	195	92	89	73
OphioH327g1786	CFEM domain protein	2	1	2	3	30	56	3	3	1
OphioH327g1789	Putative uncharacterized protein	55	74	87	188	205	239	150	188	161
OphioH327g1793	Vegetative incompatibility protein Het-E	7	9	2	186	161	119	125	134	169
OphioH327g1794	Serine/threonine kinase 16	22	22	30	103	91	50	31	13	16
OphioH327g1795	Vacuolar sorting-associated protein	3209	3791	3436	2400	1855	1489	2174	1072	1305
OphioH327g1796	Putative uncharacterized protein	358	219	155	368	294	180	131	84	64
OphioH327g1797	Imidazole glycerol phosphate synthase subunit hisHF	5570	3709	1206	2711	2185	1071	2312	970	1536
OphioH327g1798	Ornithine decarboxylase antizyme	3139	2701	1883	2284	1636	1279	1969	2503	2619
OphioH327g1800	Cys-Gly metallodipeptidase dug1 (GSH degradosomal complex subunit DUG1)	2509	2275	2087	2060	3335	3323	3155	3804	3107
OphioH327g1801	Putative uncharacterized protein	167	218	247	75	269	254	123	161	171
OphioH327g1802	Gramicidin s synthetase 1	468	564	622	236	541	555	482	578	417
OphioH327g1804	HPP family protein	325	307	531	362	130	189	295	338	176
OphioH327g1805	Putative uncharacterized protein	12	13	7	0	8	48	28	85	28
OphioH327g1806	Dynactin arp1 p25 subunit	361	495	304	35	22	78	393	547	345
OphioH327g1807	Dynactin subunit 5 (Dynactin subunit p25)	49	36	68	130	132	143	112	123	118
OphioH327g1808	Nitronate monooxygenase	107	141	126	121	75	74	218	107	78
OphioH327g1809	Transcriptional regulator	23	21	14	30	10	9	125	19	9
OphioH327g1810	Flavin-containing monooxygenase	32	19	15	67	38	57	40	15	19
OphioH327g1811	Uncharacterized vacuolar membrane protein YML018C	80	91	187	258	257	270	187	124	147
OphioH327g1813	Chitinase 1	971	252	366	370	352	393	213	240	121
OphioH327g1814	Uncharacterized oxidoreductase	11	5	8	17	26	36	28	12	7
OphioH327g1816	Putative uncharacterized protein	135	53	64	154	210	207	168	150	145
OphioH327g1818	Argininosuccinate synthase/Citrulline-aspartate ligase	1048	881	802	1291	1317	1050	1956	1692	1304
OphioH327g1819	NADH dehydrogenase (ubiquinone) 1 beta subcomplex subunit 7	347	216	376	436	608	584	481	485	373
OphioH327g1820	Methyltetrahydropteroyltriglutamate-homocysteine s-methyltransferase	86	49	56	99	423	422	219	188	106
OphioH327g1822	Uncharacterized oxidoreductase	396	175	245	286	382	431	333	167	147
OphioH327g1823	Putative uncharacterized protein	1648	1183	1164	1282	1532	1255	1737	1195	1219
OphioH327g1824	Transcription factor MBP1 (MBF subunit p120)	126	126	81	360	184	174	346	340	231
OphioH327g1825	Putative uncharacterized protein	30	40	21	233	33	21	73	38	88
OphioH327g1826	Amino-acid permease BAT1 homolog	534	389	275	191	250	228	224	139	171
OphioH327g1827	DNA-directed RNA polymerase I subunit RPA43	371	350	255	375	203	240	273	391	256
OphioH327g1828	Isoflavone reductase (IFR)	313	277	206	292	399	325	349	299	217
OphioH327g1829	Major facilitator superfamily transporter glucose	163	135	178	213	251	312	168	143	120
OphioH327g1830	Putative uncharacterized protein	35	46	15	51	70	63	48	79	51
OphioH327g1831	Actin-related protein 2	1129	864	981	1270	1369	1477	1549	1442	1323
OphioH327g1832	Serine/threonine-protein kinase SSN3	152	106	181	349	254	256	252	209	146
OphioH327g1833	ADP-ribosylation factor 6	182	104	123	342	282	286	257	264	171
OphioH327g1834	Saga complex component	178	226	363	491	334	332	381	388	268
OphioH327g1835	Aldehyde reductase 2	87	68	88	182	91	112	278	213	180
OphioH327g1837	Putative uncharacterized protein	35	26	37	42	17	31	41	37	26
OphioH327g1838	GTP cyclohydrolase-2	781	934	898	540	521	445	870	797	791
OphioH327g1839	Putative uncharacterized protein	197	123	172	228	218	200	255	236	200
OphioH327g1840	Putative uncharacterized protein	25	20	20	41	28	30	73	89	62
OphioH327g1841	40S ribosomal protein S24-B	726	626	548	961	1069	1066	991	1509	1038
OphioH327g1842	Putative uncharacterized protein	173	169	254	187	123	77	207	149	114
OphioH327g1843	Mannose-6-phosphate isomerase 5.3.1.8	281	308	298	974	794	945	712	785	546
OphioH327g1845	Peptidyl-prolyl cis-trans isomerase-like 4 (PPIase)	182	115	158	340	222	254	281	301	207
OphioH327g1847	Alpha/beta hydrolase fold protein	94	24	87	117	49	149	118	84	70
OphioH327g1848	Delta(12) fatty acid desaturase	216	46	47	568	385	576	124	544	199
OphioH327g1851	Zinc-binding dehydrogenase	149	28	26	409	103	114	220	165	105
OphioH327g1853	Vegetative incompatibility protein Het-D	386	535	342	325	356	531	699	842	781
OphioH327g1855	Choline dehydrogenase (CDH)	31	87	50	101	89	33	52	39	16
OphioH327g1856	Tachykinin family protein	32	26	28	28	14	14	32	14	11
OphioH327g1857	Maltose permease	8	4	3	66	30	102	16	5	4
OphioH327g1858	Siderophore iron transporter mirA (Enterobactin permease)	341	41	252	2	38	59	19	73	42
OphioH327g1859	Quinate permease (Quinate transporter)	76	62	64	121	30	44	70	99	31
OphioH327g1861	Quinic acid utilization activator	158	156	289	209	159	163	203	173	128
OphioH327g1862	Shikimate dehydrogenase substrate binding domain-containing protein	136	97	162	201	122	165	236	165	115
OphioH327g1863	Quinate dehydrogenase	10	5	2	45	14	14	31	17	9
OphioH327g1865	3-dehydroquinate dehydratase-like protein	5	12	8	20	29	48	14	21	3
OphioH327g1866	Protein QA-X	79	92	106	136	313	406	185	215	185
OphioH327g1867	High affinity methionine permease	951	234	251	981	696	424	1301	578	1036
OphioH327g1868	15-hydroxyprostaglandin dehydrogenase	273	16	16	65	43	20	130	23	72
OphioH327g1869	Putative uncharacterized protein	23	35	25	99	107	409	49	27	32
OphioH327g1872	Serine/threonine-protein kinase RIM15	886	855	682	1115	1329	1006	2162	1358	1458
OphioH327g1873	Lipase, gdsl	164	226	329	212	296	392	334	305	284
OphioH327g1874	COP9 signalosome complex subunit 4 (Signalosome subunit 4)	232	213	367	458	540	663	539	501	506
OphioH327g1875	Putative uncharacterized protein	87	95	95	177	298	393	287	229	260
OphioH327g1876	Zinc-binding oxidoreductase	1325	1548	1661	1107	1038	818	1380	630	847
OphioH327g1877	Transcriptional regulator CRZ1	178	329	361	287	827	1051	425	434	430
OphioH327g1878	Vegetative incompatibility protein Het-X	107	66	122	106	207	267	145	174	115
OphioH327g1880	Beta-ketoacyl synthase domain-containing protein	339	536	137	783	1943	2248	1703	1028	860
OphioH327g1881	Zinc-type alcohol dehydrogenase-like protein C2E1P3.01	11	46	13	111	314	421	269	199	159
OphioH327g1882	Fluconazole resistance protein 1	2439	2620	3254	571	874	889	940	876	1039
OphioH327g1883	GPI ethanolamine phosphate transferase 2	309	189	198	212	145	124	223	212	133
OphioH327g1884	Condensin complex subunit 3 (CAPG homolog)	425	315	320	678	535	555	794	900	691
OphioH327g1885	Ribosome biogenesis protein	368	345	411	496	280	411	359	507	287
OphioH327g1886	Protein RTA1	1818	1355	1917	834	1703	1405	1855	1460	1798
OphioH327g1887	Sterol uptake control protein 2 (Mannoprotein regulation by oxygen protein 4)	82	43	71	38	14	24	49	40	53
OphioH327g1888	NIPA-like protein 2	580	568	1149	383	646	463	529	410	459
OphioH327g1889	Acetate/butyrate-CoA ligase AAE7 (AMP-binding protein 7)	52	30	45	366	134	232	167	63	38
OphioH327g1890	Beta-glucosidase 1B (Cellobiase 1B)	271	217	233	342	280	235	283	281	188
OphioH327g1891	Putative uncharacterized protein	1330	1168	1747	1016	1161	1105	1587	997	1124
OphioH327g1892	Putative uncharacterized protein	173	131	136	661	139	149	1172	606	620
OphioH327g1893	Putative uncharacterized protein	308	303	552	543	262	275	641	394	317
OphioH327g1894	Vegetative incompatibility protein Het-6	72	49	72	184	193	192	257	118	130
OphioH327g1895	Interferon-induced GTP-binding protein Mx2	24	8	14	31	8	9	29	13	14
OphioH327g1899	Putative uncharacterized protein	39	21	53	50	60	101	81	53	57
OphioH327g1900	P-type calcium transporter	1678	398	530	1173	815	1031	1637	1484	1739
OphioH327g1901	Tubulin-tyrosine ligase family protein	957	699	896	833	1123	1159	1164	1111	1097
OphioH327g1902	Putative uncharacterized protein	210	225	350	440	541	622	540	499	468
OphioH327g1903	DASH complex subunit duo1 (Outer kinetochore protein duo1)	38	30	27	128	167	154	146	173	95
OphioH327g1904	Putative uncharacterized protein	103	54	25	275	105	113	197	206	169
OphioH327g1905	Peroxisomal biogenesis factor 2	126	71	45	224	106	113	142	141	81
OphioH327g1906	Methionyl-tRNA formyltransferase family	2479	1322	440	702	422	272	1285	300	715
OphioH327g1906.1	Conserved hypothetical protein	2641	2768	2924	1273	1559	1413	2051	1985	1701
OphioH327g1907	Putative dihydroorotate dehydrogenase A (fumarate)	627	482	554	297	483	410	523	470	557
OphioH327g1908	DUF431 domain containing protein	57	95	153	156	161	150	169	208	167
OphioH327g1909	Pheromone processing carboxypeptidase kex1	737	710	898	1049	720	617	821	715	530
OphioH327g1910	Meiotic sister chromatid recombination protein ish1	7460	5058	6510	2850	1724	1489	6195	3432	3566
OphioH327g1911	Putative uncharacterized protein	24	10	37	9	11	9	41	11	21
OphioH327g1912	Putative uncharacterized protein	388	356	543	209	299	279	381	324	321
OphioH327g1913	Adenine phosphoribosyltransferase APRT 2.4.2.7	519	396	587	426	987	1156	873	947	1003
OphioH327g1914	Endo-1,4-beta-xylanase	110	33	75	46	86	250	68	72	52
OphioH327g1916	Actin cytoskeleton-regulatory complex protein pan1	3016	2379	1290	548	478	475	923	1159	575
OphioH327g1917	Golgi apparatus membrane protein TVP18	144	99	110	227	225	247	211	216	163
OphioH327g1918	Putative uncharacterized protein	1558	1004	820	2049	1885	1772	2571	2384	2439
OphioH327g1919	COPi vesicle coat subunit	1114	933	889	2240	1624	1693	1992	1768	1427
OphioH327g1920	Mitochondrial fmn-dependent dehydrogenase	905	941	980	1281	1302	1161	1110	751	678
OphioH327g1921	Putative uncharacterized protein	785	430	429	305	698	599	301	569	332
OphioH327g1922	Probable proteasome subunit beta type-4	418	348	355	552	538	507	643	659	525
OphioH327g1923	Meiotically up-regulated gene 151 protein	141	118	149	166	150	131	164	173	130
OphioH327g1924	Major facilitator superfamily transporter phosphate	701	346	208	411	877	878	295	353	253
OphioH327g1926	Alpha-l-arabinofuranosidase	37	36	25	92	34	36	51	21	31
OphioH327g1927	Uncharacterized transcriptional regulatory protein YKL222C	55	42	65	35	51	27	40	9	13
OphioH327g1928	Maltose permease	102	105	112	69	35	38	49	17	15
OphioH327g1929	Major facilitator superfamily transporter	150	180	344	67	145	87	166	69	73
OphioH327g1930	Cell surface protein	6	10	4	32	58	59	669	492	691
OphioH327g1931	J-type co-chaperone JAC1, mitochondrial (J-type accessory chaperone 1)	218	376	434	296	111	77	438	260	167
OphioH327g1932	Putative uncharacterized protein	79	104	87	386	113	140	406	314	220
OphioH327g1933	Snf2 family helicase	125	139	183	176	227	209	245	242	167
OphioH327g1934	Zinc finger transcription factor YRR1 (Pleiotropic drug-resistance protein 2)	92	59	81	88	56	49	121	88	68
OphioH327g1935	26S protease regulatory subunit	604	486	538	1009	803	851	1099	1004	812
OphioH327g1937	Glucosamine-6-phosphate synthase	517	746	467	1481	1710	1574	955	1245	1067
OphioH327g1938	Eukaryotic translation initiation factor 3 subunit D (eIF3d)	776	887	722	1179	1368	1351	1264	1711	1308
OphioH327g1939	Snf2 family helicase	348	291	392	316	334	403	389	397	350
OphioH327g1940	DNA cross-link repair protein pso2/snm1	452	509	705	340	272	222	431	318	227
OphioH327g1941	U6 snRNA-associated Sm-like protein LSm2	49	36	59	125	140	148	129	117	109
OphioH327g1942	Nuclear transcription factor Y subunit A-7	223	227	187	197	230	305	303	235	215
OphioH327g1943	Putative uncharacterized protein	386	206	185	245	307	322	648	789	978
OphioH327g1944	Fanconi-associated nuclease 1 homolog	31	33	32	100	103	133	93	200	120
OphioH327g1945	Putative COMPASS component SDC1	33	26	39	92	69	99	86	66	55
OphioH327g1946	40S ribosomal protein S13 (S15)	495	424	435	891	785	784	883	1064	748
OphioH327g1947	Splicing factor U2AF 50 kDa subunit (U2 snRNP auxiliary factor large subunit)	426	332	315	646	427	349	549	442	392
OphioH327g1948	N-glycosylase/DNA lyase	29	17	27	86	48	53	78	62	47
OphioH327g1949	Splicing factor 3B subunit 1 (Spliceosome-associated protein 155)	852	505	679	953	772	746	1077	945	783
OphioH327g1950	S-adenosylmethionine synthase (AdoMet synthase)	958	667	610	2575	2202	2445	1329	1654	1373
OphioH327g1952	Protein STB5	311	265	470	316	268	292	449	341	301
OphioH327g1953	Peroxisomal primary amine oxidase (Copper amine oxidase/Methylamine oxidase)	661	795	947	1198	1780	1550	1625	1633	1591
OphioH327g1954	Amino acid permease family protein, putative	73	52	77	196	216	309	465	913	78
OphioH327g1955	Aldehyde dehydrogenase	1309	778	703	936	773	1086	1781	3080	1255
OphioH327g1956	Ferric/cupric reductase transmembrane component 7 (Ferric-chelate reductase 7)	76	47	73	84	193	306	276	487	339
OphioH327g1957	Neuroligin-4, Y-linked (Neuroligin Y)	195	28	89	1280	954	1881	1244	734	1065
OphioH327g1959	Putative C2H2 zinc finger protein	290	180	252	1266	1150	1747	1447	1077	1230
OphioH327g1960	Sterol uptake control protein 2 (Mannoprotein regulation by oxygen protein 4)	114	87	135	177	161	171	239	204	192
OphioH327g1961	AP-1-like transcription factor (Caffeine resistance protein 3)	189	211	216	361	467	679	286	373	359
OphioH327g1962	Putative uncharacterized protein	25	40	52	170	221	351	128	116	93
OphioH327g1963	Pre-mRNA-splicing factor CWC22 homolog (Nucampholin)	2480	2028	1347	2273	1704	1846	5998	3313	4501
OphioH327g1965	Probable inactive purple acid phosphatase 16	51	36	48	63	50	67	56	65	51
OphioH327g1966	Amino acid permease	6874	720	1756	467	781	716	812	631	1061
OphioH327g1968	Putative uncharacterized protein	34	40	70	76	58	75	78	61	40
OphioH327g1969	Putative uncharacterized protein	650	412	370	501	450	437	480	449	421
OphioH327g1970	Putative uncharacterized protein	12	4	6	46	125	113	55	30	28
OphioH327g1971	Putative uncharacterized protein	83	34	82	114	114	141	140	144	100
OphioH327g1972	Tor signaling pathway regulator	350	495	499	263	362	301	349	363	278
OphioH327g1973	3-methyl-2-oxobutanoate hydroxymethyltransferase	215	213	189	324	327	334	404	383	220
OphioH327g1974	Ubiquitin-like protein ATG12 (Autophagy-related protein 12)	9	15	30	33	89	87	35	32	34
OphioH327g1976	Ras modification protein ERF4	252	148	260	391	373	358	405	399	318
OphioH327g1977	tRNA exportin	356	486	565	482	856	825	985	855	873
OphioH327g1978	Structure-specific recognition protein	413	272	262	784	570	550	712	651	495
OphioH327g1979	Putative uncharacterized protein	36	22	35	209	84	73	244	221	149
OphioH327g1980	Putative uncharacterized protein	2484	2205	1373	1328	1358	1131	2948	1879	2451
OphioH327g1981	Aspartyl aminopeptidase	539	320	378	704	809	714	887	757	685
OphioH327g1982	DUF1740 domain containing protein	288	175	155	190	238	224	195	241	165
OphioH327g1983	H(+)/Cl(-) exchange transporter 5 (Chloride channel protein 5)	140	105	138	140	450	494	253	196	173
OphioH327g1984	Kinesin family protein	270	312	280	466	209	212	565	694	443
OphioH327g1986	Putative uncharacterized protein	548	641	699	282	374	459	465	424	419
OphioH327g1987	Translation machinery-associated protein 20	329	550	395	284	630	725	576	585	526
OphioH327g1988	Putative uncharacterized protein	468	382	479	286	594	673	601	425	475
OphioH327g1989	Putative apospory-associated protein c	985	996	1061	700	1441	1553	1303	1266	1337
OphioH327g1990	Phenylalanine/tyrosine ammonia-lyase	117	101	170	70	149	139	219	153	160
OphioH327g1991	Ankyrin repeat domain-containing protein	23	30	27	33	127	204	87	58	145
OphioH327g1992	Putative uncharacterized protein	38	9	37	55	158	189	23	30	19
OphioH327g1993	Alpha beta hydrolase fold family	748	702	636	730	530	439	542	551	486
OphioH327g1994	Putative uncharacterized protein	28	48	28	56	13	13	77	66	88
OphioH327g1995	Putative uncharacterized protein	191	229	216	59	82	88	79	66	63
OphioH327g1996	Succinate dehydrogenase (ubiquinone) cytochrome b small subunit, mitochondrial (CybS)	330	266	407	541	710	604	422	335	276
OphioH327g1997	Tyrosyl-tRNA synthetase	385	422	520	387	376	371	435	353	264
OphioH327g1998	Nitrogen permease regulator 2 homolog	75	76	124	170	127	152	194	142	123
OphioH327g1999	Ubiquitin-like protein	1184	1439	1294	1319	1289	1152	1450	1221	1243
OphioH327g2000	Chromodomain Y-like protein (CDY-like)	187	89	102	285	94	95	353	304	199
OphioH327g2001	Quinone oxidoreductase-like protein 2 homolog	113	174	124	181	133	173	133	62	49
OphioH327g2002	Importin beta-like protein KAP120 (Karyopherin-120)	196	174	176	327	681	703	496	707	571
OphioH327g2003	Putative uncharacterized protein	330	194	267	508	235	294	727	869	585
OphioH327g2004	Lysophospholipase plb1	946	866	880	1207	1741	1200	1722	1095	1230
OphioH327g2004.1	Conserved hypothetical protein	652	253	416	234	380	388	389	262	303
OphioH327g2005	Putative uncharacterized protein	228	83	65	387	628	1377	647	793	556
OphioH327g2006	Palmitoyltransferase PFA4 (Protein fatty acyltransferase 4)	104	66	126	243	360	402	228	258	175
OphioH327g2007	Myosin-1 (Class I unconventional myosin) (Type I myosin)	705	589	732	1064	1020	887	1197	1010	885
OphioH327g2008	NADPH oxidase	287	87	167	431	978	986	1374	1181	1307
OphioH327g2009	Telomere length regulator protein rif1	421	240	121	624	302	227	572	541	413
OphioH327g2010	Synembryn-like protein C3E7.04c	2832	1306	1949	1309	1658	1466	3022	1844	2522
OphioH327g2011	DUF1772 domain containing protein	81	33	31	46	81	111	90	28	69
OphioH327g2012	mRNA cleavage and polyadenylation specificity factor complex subunit	59	50	44	123	256	512	159	96	174
OphioH327g2013	mRNA cleavage and polyadenylation specificity factor complex subunit	67	48	47	118	99	90	139	127	81
OphioH327g2014	DUF1776 domain containing protein	190	197	164	833	622	627	623	447	460
OphioH327g2015	Methyltransferase type 11	45	49	76	151	261	253	246	117	75
OphioH327g2016	Amidase	451	600	647	444	772	784	926	875	788
OphioH327g2017	Putative uncharacterized protein	43	55	19	13	22	41	42	16	29
OphioH327g2018	Uncharacterized transcriptional regulatory protein C320.03	433	283	440	202	135	170	238	161	163
OphioH327g2019	Penicillin-binding protein	316	196	262	188	197	188	155	164	153
OphioH327g2019.1	Nuclear transport factor 2 (NTF-2)	417	394	434	416	596	622	406	486	441
OphioH327g2020	ER degradation-enhancing alpha-mannosidase-like protein 1	327	302	457	875	733	706	670	477	410
OphioH327g2021	Putative uncharacterized protein	48	48	12	11	22	30	10	19	9
OphioH327g2023	Regulatory protein LEU3	526	671	966	276	480	506	398	388	335
OphioH327g2025	Tripeptidyl aminopeptidase (Tap)	293	255	401	222	374	343	365	253	235
OphioH327g2026	Putative uncharacterized protein	432	273	492	547	635	726	640	525	493
OphioH327g2027	Fungal transcriptional regulatory protein	61	57	141	139	85	93	117	100	42
OphioH327g2028	Thioredoxin reductase	615	556	472	731	541	486	636	697	577
OphioH327g2029	Ref(2)P (Refractory to sigma P)	237	324	435	555	474	511	529	575	384
OphioH327g2030	Vanillin dehydrogenase	90	58	54	86	81	83	116	97	85
OphioH327g2031	Putative uncharacterized protein	528	276	323	239	127	102	505	240	345
OphioH327g2032	Metallo-beta-lactamase superfamily protein	167	120	140	120	122	128	141	138	126
OphioH327g2033	Putative uncharacterized protein	217	315	358	359	225	213	374	281	250
OphioH327g2034	Putative uncharacterized protein	245	176	224	204	360	368	377	346	334
OphioH327g2035	Phospho-2-dehydro-3-deoxyheptonate aldolase	368	241	280	329	397	380	429	400	319
OphioH327g2036	RNA exonuclease 4	137	140	109	276	154	170	169	196	126
OphioH327g2037	Peroxisomal targeting signal receptor (Peroxin-5)	920	1924	1538	969	900	916	903	912	706
OphioH327g2038	Laminin subunit alpha (Laminin A chain)	749	429	353	892	648	605	854	1107	876
OphioH327g2039	Putative uncharacterized protein	114	89	99	212	123	166	268	288	232
OphioH327g2040	54S ribosomal protein L6, mitochondrial (YmL16)	273	199	289	321	318	279	316	279	243
OphioH327g2042	Transcription initiation factor TFIID subunit 9 (TAFII-17)	147	123	144	238	159	107	230	171	145
OphioH327g2043	Nuclear elongation and deformation protein 1	515	590	733	585	600	553	1087	632	742
OphioH327g2044	Fibronectin type 3 domain containing protein	784	658	642	914	677	710	1122	863	812
OphioH327g2045	COX assembly mitochondrial protein 2 (Cx9C motif-containing protein 2)	399	226	330	213	492	435	470	446	493
OphioH327g2046	FAD dependent oxidoreductase superfamily	1087	858	1321	577	1260	851	1415	965	898
OphioH327g2047	Mannosyl-oligosaccharide 1,2-alpha-mannosidase IB	90	81	99	77	66	86	85	37	43
OphioH327g2048	Probable U3 small nucleolar RNA-associated protein 11 (U3 snoRNA-associated protein 11)	197	136	141	266	130	168	139	206	133
OphioH327g2049	Acetylserotonin methytransferase-like protein	232	82	170	347	310	374	610	769	745
OphioH327g2050	Acetylserotonin methytransferase-like protein	183	160	182	351	300	311	334	311	311
OphioH327g2051	Max-like protein X (Transcription factor-like protein 4)	41	26	54	59	46	56	80	42	46
OphioH327g2052	Threonyl-tRNA synthetase	126	111	141	254	180	187	296	224	182
OphioH327g2054	Putative uncharacterized protein	19	9	21	73	51	65	78	50	34
OphioH327g2055	Urease	253	267	254	240	170	155	202	182	153
OphioH327g2056	High mobility group protein 1 (High spontaneous mutagenesis protein 2)	425	268	428	512	448	506	775	988	691
OphioH327g2057	3'(2'),5'-bisphosphate nucleotidase	703	694	789	528	581	488	750	552	435
OphioH327g2058	Vegetative incompatibility protein Het-C	132	204	133	587	2045	2406	1022	1751	1144
OphioH327g2059	Glycoside hydrolase family 45 protein	13	18	28	15	34	15	21	9	10
OphioH327g2060	RING finger domain protein	549	722	608	467	461	493	766	608	656
OphioH327g2061	Chromatin-remodeling complexes subunit NGG1 (Transcriptional adapter 3)	191	220	314	335	330	304	349	278	228
OphioH327g2062	3-amino-3-carboxypropyl transferase	149	78	79	85	81	46	179	172	141
OphioH327g2063	NAD-dependent protein deacetylase hst1 (Homologous to SIR2 protein 1)	190	169	205	389	395	368	684	452	530
OphioH327g2064	G1 s regulator	171	133	188	606	456	455	596	492	325
OphioH327g2065	Metallopeptidase	534	400	588	568	498	466	666	594	631
OphioH327g2066	Sterol regulatory element-binding protein 1 (Processed sterol regulatory element-binding protein 1)	945	762	1067	675	1063	863	1112	1027	1023
OphioH327g2067	Uncharacterized oxidoreductase ORF334	296	443	441	298	372	367	457	615	512
OphioH327g2068	Xylosidase/arabinosidase (Beta-xylosidase)	46	84	47	8	6	13	20	26	27
OphioH327g2069	Putative uncharacterized protein	838	449	758	340	568	531	873	1010	1068
OphioH327g2070	Putative uncharacterized protein	1235	1138	1343	488	642	463	991	878	1120
OphioH327g2071	Dynactin subunit 6	255	85	205	182	168	279	436	387	512
OphioH327g2072	NADH-ubiquinone oxidoreductase 51 kDa subunit, mitochondrial	904	531	764	1051	1112	1186	1360	1221	1146
OphioH327g2073	Putative uncharacterized protein	102	47	47	122	126	236	122	69	77
OphioH327g2074	Nuclear-interacting partner of ALK (Nuclear-interacting partner of anaplastic lymphoma kinase)	662	382	648	713	412	565	787	776	711
OphioH327g2075	Histidinol dehydrogenase	1705	1124	1406	1751	922	1405	2691	1782	2329
OphioH327g2076	DNA damage response protein WSS1 (Weak suppressor of SMT3 protein 1)	59	52	96	195	222	249	149	116	126
OphioH327g2077	Deoxyhypusine hydroxylase	312	637	490	179	247	233	185	275	187
OphioH327g2078	DNA-directed RNA polymerase I subunit RPA12	98	82	94	131	87	117	73	112	53
OphioH327g2079	Sister chromatid cohesion protein	927	604	667	740	499	490	1040	794	861
OphioH327g2080	DUF500 domain containing protein	455	493	628	594	679	599	870	716	887
OphioH327g2081	Small nuclear ribonucleoprotein Sm-D2 (snRNP core protein D2)	56	34	56	154	99	99	132	140	75
OphioH327g2082	Threonine-tRNA ligase	914	891	800	1257	1599	1703	1639	1900	1637
OphioH327g2083	Putative uncharacterized protein	46	108	78	17	7	4	31	27	12
OphioH327g2084	Putative uncharacterized protein	57	83	131	236	120	216	235	91	236
OphioH327g2085	E3 ubiquitin-protein ligase RNF216	1167	956	942	523	824	590	1120	610	1053
OphioH327g2086	Peroxisomal multifunctional beta-oxidation protein	1214	1078	1245	2542	1177	1203	1990	1090	896
OphioH327g2087	Uridine/cytidine kinase	207	253	353	207	188	206	279	178	127
OphioH327g2088	Putative uncharacterized protein	53	65	133	97	65	87	98	78	54
OphioH327g2089	Cytosolic Fe-S cluster assembly factor NBP35 (Nucleotide-binding protein 35)	127	207	280	134	134	138	172	150	134
OphioH327g2090	Gmf family protein	207	217	277	212	406	406	385	378	360
OphioH327g2091	NADH-ubiquinone oxidoreductase	102	125	150	278	258	251	259	228	225
OphioH327g2092	Putative uncharacterized protein	363	230	289	770	458	485	708	553	433
OphioH327g2093	Peroxisomal-enoyl-isomerase	185	148	131	287	112	157	185	105	81
OphioH327g2094	Putative ATP-dependent helicase HRQ1 (Homologous to recQ protein 1)	122	76	140	339	185	148	243	213	113
OphioH327g2095	DEAD DEAH box DNA helicase	221	193	310	550	467	554	497	492	403
OphioH327g2096	Potassium channel, voltage-dependent transporter	1612	1368	1013	2321	1604	1660	2890	4086	3772
OphioH327g2097	Embryonic ectoderm development protein	355	188	219	366	214	420	468	551	392
OphioH327g2098	NADH-ubiquinone oxidoreductase	111	77	123	132	125	141	147	130	98
OphioH327g2099	NADH-ubiquinone oxidoreductase 29.9 kDa subunit, mitochondrial	542	381	493	794	769	840	745	713	595
OphioH327g2100	3-ketosphinganine reductase	182	132	164	337	400	446	245	304	234
OphioH327g2101	Sas10 UTP3 family protein	403	310	297	458	239	288	329	467	288
OphioH327g2102	Nucleolar pre-ribosomal-associated protein 2 (Unhealthy ribosome biogenesis protein 2)	271	227	157	301	114	141	166	247	154
OphioH327g2103	Mitochondrial inner membrane organizing system protein NCU06495	191	138	200	263	168	160	252	243	171
OphioH327g2104	SMR domain containing protein	158	133	178	271	250	259	282	214	191
OphioH327g2105	Guanine nucleotide-binding protein alpha-O subunit / Mod-D partial suppressor of vegetative incompatibility	1099	777	878	1055	953	963	1211	976	1014
OphioH327g2106	Putative uncharacterized protein	176	72	73	130	126	116	103	129	92
OphioH327g2107	Cell division cycle protein 123	257	181	294	356	233	250	326	290	274
OphioH327g2108	Pre-mRNA-splicing factor cwc-21	182	170	236	179	131	128	212	151	145
OphioH327g2109	Cell division control protein 25	1547	730	886	967	1003	1331	1630	1760	1755
OphioH327g2111	C2H2 finger domain containing protein	780	896	1238	1622	1717	2198	1406	1424	1434
OphioH327g2113	Glucanase b	2883	1412	863	1347	172	105	1531	1490	1219
OphioH327g2114	Zonadhesin	745	871	895	556	568	465	1188	573	542
OphioH327g2115	Autophagy related lipase	697	871	1118	771	755	772	994	747	664
OphioH327g2116	Vacuolar protein sorting-associated protein 9b (Vacuolar protein-targeting protein 9b)	154	172	305	310	262	203	384	245	236
OphioH327g2117	Alpha-actinin-like protein 1	347	274	324	589	649	704	654	621	527
OphioH327g2118	Putative uncharacterized protein	113	39	44	13	9	36	59	129	55
OphioH327g2119	Transcriptional regulatory protein moc3 (Multicopy suppressor of overexpressed cyr1 protein 3)	392	45	81	140	49	149	551	808	443
OphioH327g2120	Actin interacting protein 2	834	628	872	707	1217	1053	926	933	762
OphioH327g2121	Proteasome component PRE6	429	341	363	542	525	606	626	615	530
OphioH327g2122	Zinc finger protein	399	488	449	345	301	303	338	464	361
OphioH327g2123	TFIIH complex helicase	1115	2111	1614	913	825	660	715	982	772
OphioH327g2124	Major facilitator superfamily transporter	600	333	534	363	840	1534	684	491	421
OphioH327g2126	Vacuolar amino acid transporter 3	197	173	308	377	385	472	366	305	275
OphioH327g2127	Bis(5'-nucleosyl)-tetraphosphatase	219	104	163	216	117	147	276	181	166
OphioH327g2128	Nitrogen assimilation transcription factor nit-4	271	130	298	257	327	408	339	273	198
OphioH327g2129	Putative uncharacterized protein	5	8	6	26	236	318	88	82	67
OphioH327g2130	Putative uncharacterized protein	281	407	366	387	836	1001	1315	976	1097
OphioH327g2131	Ras small monomeric GTPase	634	504	665	605	636	741	593	583	522
OphioH327g2132	Molybdenum cofactor synthesis domain-containing protein	883	281	725	1093	622	1204	1532	1176	1224
OphioH327g2133	Protein STU1	377	155	264	477	389	603	569	833	531
OphioH327g2134	Rho GTPase activator	537	403	466	704	759	780	839	863	845
OphioH327g2135	Putative uncharacterized protein	41	30	46	101	58	58	65	71	50
OphioH327g2136	FAD dependent oxidoreductase superfamily	289	320	563	473	545	564	533	474	355
OphioH327g2137	Protein FAM214A	2166	2357	2316	1445	1501	1119	2933	1248	1482
OphioH327g2138	Translation regulator	2297	2061	2266	1440	1159	880	2131	943	1030
OphioH327g2139	Signal recognition particle 68 kDa protein (SRP68)	1696	1433	1337	972	902	730	1287	811	828
OphioH327g2140	DnaK Heat shock protein 70	13146	12453	6943	6633	4889	3388	8457	7721	8667
OphioH327g2141	L-2-hydroxyglutarate, mitochondrial	1196	1839	1502	696	662	477	998	792	744
OphioH327g2142	L-2-hydroxyglutarate dehydrogenase, mitochondrial	1123	900	879	583	1018	885	841	760	780
OphioH327g2143	Glycoside hydrolase family 92 protein	25	29	21	58	80	173	81	55	52
OphioH327g2144	Phosphatidylethanolamine methyltransferase	311	374	407	475	838	748	597	528	500
OphioH327g2145	Eukaryotic translation initiation factor 3 subunit G (eIF3g)	377	391	591	697	814	783	728	1016	684
OphioH327g2146	Transcriptional regulatory protein PHO23	514	486	552	852	612	514	913	736	605
OphioH327g2147	Dehydrodolichyl diphosphate synthase	125	88	192	383	347	319	296	297	228
OphioH327g2148	DSC E3 ubiquitin ligase complex subunit 2 (Defective for SREBP cleavage protein 2)	44	36	77	182	128	186	105	79	71
OphioH327g2149	Laminin subunit alpha-2 (Laminin M chain)	304	237	262	626	410	384	449	419	349
OphioH327g2150	Alanine racemase family	84	74	80	197	112	119	215	175	107
OphioH327g2151	Actin-related protein 2/3 complex subunit 5 (Arp2/3 complex 16 kDa subunit) (p16-ARC)	714	688	740	753	854	932	896	838	799
OphioH327g2152	NADH dehydrogenase (ubiquinone) 1 alpha subcomplex assembly factor 5 (Probable methyltransferase, mitochondrial)	100	134	158	281	187	161	180	137	103
OphioH327g2153	AP-2 complex subunit alpha	858	762	908	979	937	857	1012	853	729
OphioH327g2154	Succinyl-CoA ligase	1775	1145	1274	1809	1695	1497	1781	1715	1598
OphioH327g2155	Putative uncharacterized protein	409	652	663	395	270	155	429	329	334
OphioH327g2156	Phosphotransferase enzyme family protein	936	1105	1156	481	360	281	513	314	328
OphioH327g2157	Protein Sey1	709	815	1001	920	1227	1198	869	809	754
OphioH327g2158	Ribonuclease H2 subunit A (RNase H2 subunit A)	189	105	76	710	511	296	345	333	252
OphioH327g2159	Centromere protein 3 (CENP-C homolog)	340	211	226	807	770	403	424	471	332
OphioH327g2160	Mitochondrial escape protein 2	1020	1192	1114	1152	1705	1448	1358	1083	947
OphioH327g2161	Early meiotic induction protein 1	611	462	604	545	669	463	524	443	432
OphioH327g2162	Heat shock 70 kDa protein (HSP70)	53352	43143	24337	28325	23705	17841	34728	31675	40363
[truncated: 5,743 more rows]
