# Supplementary material for: RNAseq Analysis Highlights Specific Transcriptome Signatures of Yeast and Mycelial Growth Phases in the Dutch Elm Disease Fungus Ophiostoma novo-ulmi
Source: G3 (Bethesda). 2015 Sep 17;5(11):2487–95. doi: 10.1534/g3.115.021022 (PMC4632067; doi:10.1534/g3.115.021022)
Supplement: Supporting Information [file supp_g3.115.021022_TableS5.xlsx]

## Sheet: Table S5
Table S5 Genes overexpressed in yeast phase of Ophiostoma novo-ulmi. LogFC: log of fold change between yeast and mycelium; Y: yeast phase; LM: mycelium phase grown in liquid medium; SM: mycelium phase grown in petri dishes. FDR: Fold Discovery Rate, correction of the p-value;TF: crosses indicate transcription factors; PHI-base: crosses indicate the presence of a gene in the PHI-base (www.phi-base…
Gene	logFC YvsLM	logFC YvsSM	P-value	FDR	TF	PHI-base	GO accession enriched	Term enriched
OphioH327g0006	1.62505	1.25973	6.76e-05	0.000489327
OphioH327g0006.1	3.15102	3.9296	4.69e-14	4.37e-12
OphioH327g0006.2	0.920615	1.46661	4.92e-07	6.95e-06	X	X	GO:0006355	regulation of transcription, DNA-templated
OphioH327g0007	1.69492	3.41484	3.17e-16	5.71e-14		X
OphioH327g0015	1.4368	1.07227	9.45e-05	0.000652268			GO:0044765	oxidation-reduction process
OphioH327g0016	1.07669	1.14759	3.47e-05	0.000274084
OphioH327g0025	0.819009	0.830284	0.00140084	0.00628633
OphioH327g0091	2.19059	4.02171	4.14e-18	1.19e-15
OphioH327g0092	1.75165	3.53216	3.73e-30	1.5e-26
OphioH327g0105	0.874983	1.44959	6.96e-08	1.31e-06
OphioH327g0111	1.26994	1.76427	4.41e-08	8.88e-07
OphioH327g0122	1.35136	2.15616	1.36e-08	3.24e-07		X
OphioH327g0132	1.19297	1.84369	1.17e-10	4.88e-09	X	X	GO:0006355	regulation of transcription, DNA-templated
OphioH327g0144	2.96162	2.56473	2.88e-07	4.32e-06
OphioH327g0161	2.11799	1.89081	9.13e-10	3.03e-08
OphioH327g0179	1.35184	0.976756	0.000360416	0.00200286
OphioH327g0240	2.70644	2.81424	7.77e-12	4.63e-10
OphioH327g0255	1.00529	1.4471	7.6e-07	1.01e-05			GO:0044712	single-organism transport
OphioH327g0256	1.13358	1.22659	0.000344523	0.00193118
OphioH327g0267	1.28209	0.865269	0.0013911	0.00624984
OphioH327g0274	1.30639	1.14211	0.000100596	0.0006873			GO:0044712	single-organism transport
OphioH327g0277	1.7354	1.16471	0.000188415	0.00117332
OphioH327g0307	1.1044	1.11179	0.000333655	0.00187705
OphioH327g0318	1.87114	2.05154	2.9e-06	3.23e-05			GO:0055114	single-organism catabolic process
OphioH327g0362	2.43156	2.97388	6.13e-08	1.18e-06		X	GO:0044765	oxidation-reduction process
OphioH327g0364	1.18163	1.30291	6.74e-06	6.68e-05
OphioH327g0387	1.20607	1.61782	4.65e-06	4.82e-05		X	GO:0055114	single-organism catabolic process
OphioH327g0400	1.3408	1.29366	7.06e-07	9.56e-06
OphioH327g0401	2.45492	1.14998	0.00137372	0.00618254	X		GO:0006355	regulation of transcription, DNA-templated
OphioH327g0406	4.77443	1.60379	0.000452814	0.00241907			GO:0044765	oxidation-reduction process
OphioH327g0410	1.10807	1.63129	8.97e-08	1.58e-06
OphioH327g0411	2.89364	2.63181	1.26e-09	4.09e-08
OphioH327g0412	0.871147	0.770809	0.00218734	0.00914268
OphioH327g0413	0.978372	1.00761	0.000133184	0.000877428
OphioH327g0461	1.99584	1.40588	5.7e-05	0.000421905
OphioH327g0463	2.66361	2.92511	5.62e-16	9.26e-14
OphioH327g0464	0.992254	1.24904	3.2e-06	3.5e-05		X
OphioH327g0510	2.05893	3.43429	4.63e-25	7.16e-22
OphioH327g0527	1.90405	1.99908	0.000188707	0.00117332
OphioH327g0537	1.19997	1.70312	3.34e-06	3.63e-05		X	GO:0044765	oxidation-reduction process
OphioH327g0542	1.35099	2.12597	2.73e-11	1.37e-09
OphioH327g0547	2.40529	4.42284	2.84e-16	5.23e-14
OphioH327g0553	0.988837	1.35531	6.8e-06	6.73e-05
OphioH327g0560	2.67798	2.88591	3.29e-09	9.37e-08
OphioH327g0563	1.28584	1.81015	8.88e-09	2.25e-07
OphioH327g0568	1.32838	1.19612	1.18e-05	0.000107978		X
OphioH327g0600	1.87228	1.80713	5.74e-08	1.12e-06
OphioH327g0616	2.87245	3.05713	2.74e-06	3.09e-05
OphioH327g0625	1.87715	2.03337	4.57e-06	4.75e-05
OphioH327g0640	1.64257	2.49729	1.84e-08	4.22e-07
OphioH327g0647	3.64239	3.59562	0.000658394	0.0033095		X
OphioH327g0649	1.95885	2.14509	3.45e-09	9.71e-08		X
OphioH327g0651	1.61566	1.97111	1.99e-12	1.38e-10
OphioH327g0655	1.17726	1.10578	0.000274986	0.00160171
OphioH327g0658	1.40391	1.7471	1.76e-09	5.5e-08	X	X	GO:0006355	regulation of transcription, DNA-templated
OphioH327g0662	3.05495	3.84959	3.39e-07	4.94e-06
OphioH327g0689	1.37115	1.5848	8.58e-08	1.53e-06
OphioH327g0763	1.87643	1.61507	2.85e-06	3.19e-05
OphioH327g0792	0.909482	1.57856	1.84e-08	4.22e-07
OphioH327g0808	1.45444	1.61345	2.48e-06	2.83e-05
OphioH327g0827	1.03988	1.05799	0.000274096	0.00159772
OphioH327g0848	1.71096	1.741	1.3e-08	3.11e-07		X	GO:0006355	regulation of transcription, DNA-templated
OphioH327g0879	1.97646	1.42872	1.37e-07	2.27e-06			GO:0044765	oxidation-reduction process
OphioH327g0880	2.27169	2.38348	2.32e-11	1.2e-09		X
OphioH327g0928	2.6499	2.94224	1.27e-14	1.47e-12
OphioH327g0935	1.28515	1.07856	5.42e-05	0.000404283
OphioH327g0944	1.70272	1.57464	1.71e-07	2.75e-06		X	GO:0006355	regulation of transcription, DNA-templated
OphioH327g0946	1.18011	1.33861	1.55e-05	0.000136627
OphioH327g1010	1.05854	0.934316	0.00176952	0.00764815		X	GO:0006355	regulation of transcription, DNA-templated
OphioH327g1040	2.29757	2.31413	1.25e-07	2.11e-06
OphioH327g1045	1.7268	2.74008	2.42e-08	5.38e-07
OphioH327g1070	1.3819	0.91554	0.00209085	0.00880593
OphioH327g1072	1.79112	1.74043	0.000379981	0.00209355
OphioH327g1077	2.36015	3.83449	2.43e-19	1.11e-16		X	GO:0055114	single-organism catabolic process
OphioH327g1080	4.21431	5.56036	3.63e-09	1.01e-07		X	GO:0044765	oxidation-reduction process
OphioH327g1140	5.44021	2.57737	1.44e-09	4.62e-08	X
OphioH327g1152	3.03541	3.56304	8.04e-12	4.71e-10			GO:0055114	single-organism catabolic process
OphioH327g1173	1.17431	1.32348	0.000393358	0.00214586	X		GO:0006355	regulation of transcription, DNA-templated
OphioH327g1176	0.840627	1.38277	2.57e-07	3.96e-06			GO:0044712	single-organism transport
OphioH327g1177	1.1079	1.16124	6.81e-05	0.000492384
OphioH327g1178	1.16112	0.964697	0.000493216	0.00260415			GO:0055114	single-organism catabolic process
OphioH327g1182	1.27337	1.45223	6.47e-06	6.45e-05
OphioH327g1215	1.28073	1.04716	0.0017665	0.00764365
OphioH327g1217	0.869058	0.879933	0.00100152	0.00469865
OphioH327g1229	1.00754	0.780622	0.002347	0.00968448
OphioH327g1245	1.50505	1.08426	0.000182457	0.0011455
OphioH327g1271	1.62516	1.87471	3.22e-10	1.19e-08
OphioH327g1301	1.83546	1.27043	0.000910795	0.00435214
OphioH327g1353	1.71963	1.46523	5.95e-05	0.000436684		X
OphioH327g1355	0.897875	0.96369	0.000542348	0.00281389
OphioH327g1356	1.57053	2.45669	3.04e-14	2.98e-12
OphioH327g1385	1.7528	1.4688	0.0021869	0.00914268
OphioH327g1408	1.72768	2.76477	7.78e-09	1.99e-07
OphioH327g1410	2.66798	2.99928	2.2e-09	6.61e-08
OphioH327g1423	1.94737	3.24688	4.65e-16	8.01e-14
OphioH327g1492	1.11741	1.25049	9.94e-05	0.000681062		X	GO:0044712	single-organism transport
OphioH327g1517	2.495	1.53826	0.000273264	0.00159407
OphioH327g1518	2.74177	1.77654	0.000200606	0.00124033
OphioH327g1520	1.57219	1.15042	0.00140231	0.00628928
OphioH327g1526	1.75321	2.07488	3.65e-05	0.000286386
OphioH327g1543	1.26097	2.51134	2.91e-13	2.35e-11
OphioH327g1573	2.76834	1.91964	2.88e-07	4.32e-06
OphioH327g1578	1.05496	1.82045	2.9e-09	8.34e-08			GO:0006355	regulation of transcription, DNA-templated
OphioH327g1594	0.85326	1.41433	1.13e-07	1.95e-06			GO:0044712	single-organism transport
OphioH327g1604	1.10001	1.04179	0.00243893	0.00996818
OphioH327g1613	1.24816	1.20255	8.73e-05	0.000609332
OphioH327g1614	1.16753	1.0731	0.000152831	0.000983426			GO:0055114	single-organism catabolic process
OphioH327g1624	1.49328	1.72665	2.01e-09	6.14e-08	X	X
OphioH327g1691	1.99461	2.90735	5.23e-18	1.45e-15			GO:0055114	single-organism catabolic process
OphioH327g1712	1.56031	1.70969	0.00059388	0.00303447		X	GO:0044765	oxidation-reduction process
OphioH327g1713	1.32716	1.39906	1.4e-06	1.73e-05		X
OphioH327g1714	1.09918	1.8096	2.22e-09	6.65e-08			GO:0055114	single-organism catabolic process
OphioH327g1715	2.27532	2.45332	8.61e-08	1.53e-06
OphioH327g1716	1.74844	2.77815	1.91e-14	2.02e-12
OphioH327g1721	1.8326	1.56084	0.00183432	0.00786674
OphioH327g1723.1	5.23219	2.76347	1.65e-08	3.84e-07
OphioH327g1724	5.46158	2.43279	2.6e-08	5.75e-07
OphioH327g1768	1.78302	1.79073	2.65e-05	0.000218431
OphioH327g1779	1.75362	1.42318	0.00029065	0.00167032
OphioH327g1795	1.71787	1.33257	1.6e-05	0.000140368
OphioH327g1826	1.64754	1.28725	3.71e-05	0.000290831			GO:0044765	oxidation-reduction process
OphioH327g1858	2.61018	3.04429	0.000298372	0.00170457		X	GO:0044765	oxidation-reduction process
OphioH327g1876	1.18094	1.07951	0.000369329	0.00204651			GO:0055114	single-organism catabolic process
OphioH327g1882	2.01121	2.28986	5.85e-14	5.26e-12		X	GO:0044765	oxidation-reduction process
OphioH327g1888	1.18828	1.06532	0.000887172	0.00426824			GO:0044765	oxidation-reduction process
OphioH327g1906.1	1.03054	1.43338	4.75e-08	9.51e-07
OphioH327g1910	1.02067	2.09132	2.56e-11	1.31e-09
OphioH327g1916	1.8357	2.61133	3.56e-14	3.41e-12		X
OphioH327g1928	2.51331	1.62776	0.000431506	0.00231482		X	GO:0044765	oxidation-reduction process
OphioH327g1929	1.65183	1.62019	0.000197773	0.00122477			GO:0044765	oxidation-reduction process
OphioH327g1940	1.28756	1.4574	9.79e-07	1.27e-05
OphioH327g1966	2.25461	2.60785	2.63e-06	2.98e-05			GO:0044765	oxidation-reduction process
OphioH327g1972	0.94871	1.00958	0.000499813	0.00262665
OphioH327g1986	1.01919	1.22387	1.42e-05	0.000126025
OphioH327g1995	2.11147	1.93904	2.08e-08	4.67e-07
OphioH327g2018	1.51668	1.62595	3.27e-08	7.02e-07			GO:0006355	regulation of transcription, DNA-templated
OphioH327g2019	1.16891	0.868102	0.00240047	0.00984741
OphioH327g2023	1.43989	1.23702	8.8e-05	0.00061339		X	GO:0006355	regulation of transcription, DNA-templated
OphioH327g2037	1.32841	1.15052	0.000301746	0.00172131		X	GO:0044765	oxidation-reduction process
OphioH327g2055	1.02575	0.918113	0.00202078	0.00852937		X	GO:0044712	single-organism transport
OphioH327g2057	0.84126	0.909347	0.000377308	0.00208624
OphioH327g2068	1.77513	3.18925	1.01e-08	2.51e-07
OphioH327g2077	1.67083	1.62035	4.31e-06	4.53e-05			GO:0055114	single-organism catabolic process
OphioH327g2083	2.28853	3.53395	5.97e-09	1.58e-07
OphioH327g2123	1.48165	1.50725	4.86e-06	5e-05
OphioH327g2138	1.21022	1.38365	8.9e-06	8.53e-05
OphioH327g2139	1.10919	1.23163	5.46e-06	5.58e-05			GO:0044765	oxidation-reduction process
OphioH327g2141	1.36042	1.78928	3.12e-09	8.92e-08
OphioH327g2155	1.17097	1.55227	9.78e-06	9.24e-05
OphioH327g2156	1.98117	1.97826	2.57e-11	1.31e-09
OphioH327g2187	1.31286	1.32976	3.48e-06	3.76e-05		X	GO:0006355	regulation of transcription, DNA-templated
OphioH327g2220	1.2926	1.7504	9.69e-10	3.19e-08
OphioH327g2232	2.65676	1.64052	1.48e-06	1.82e-05
OphioH327g2252	1.29422	1.79033	1.57e-09	5e-08			GO:0044765	oxidation-reduction process
OphioH327g2258	1.29072	2.34578	1.02e-15	1.49e-13			GO:0055114	single-organism catabolic process
OphioH327g2293	1.9881	2.46629	9.1e-12	5.3e-10
OphioH327g2314	1.52136	1.36406	8.28e-06	7.99e-05	X		GO:0055114	single-organism catabolic process
OphioH327g2401	1.38899	2.0065	9.64e-12	5.49e-10
OphioH327g2407	1.10559	1.79762	2.17e-10	8.54e-09
OphioH327g2451	2.50006	2.3133	2.01e-13	1.67e-11
OphioH327g2503	1.07073	1.27421	2.94e-05	0.000238539		X	GO:0044712	single-organism transport
OphioH327g2506	1.74262	2.10502	3.42e-08	7.24e-07
OphioH327g2552	1.47954	1.23274	0.000402762	0.00218485		X
OphioH327g2560	1.3264	1.91288	1.51e-08	3.56e-07			GO:0055114	single-organism catabolic process
OphioH327g2565	2.16175	2.23607	1.32e-10	5.4e-09
OphioH327g2569	1.83507	1.54991	1.29e-06	1.62e-05
OphioH327g2591	0.888818	1.1294	2.14e-05	0.000181618	X	X	GO:0006355	regulation of transcription, DNA-templated
OphioH327g2679	1.77046	2.92656	4.36e-11	2.01e-09
OphioH327g2717	0.851815	0.894079	0.000993209	0.00467098
OphioH327g2720	1.03324	0.995868	0.000408678	0.00221539
OphioH327g2764	0.986308	1.09422	6.84e-05	0.000494031
OphioH327g2765	1.84533	2.59435	1.15e-18	3.71e-16
OphioH327g2766	1.85339	2.59058	8.21e-14	7.27e-12
OphioH327g2797	1.77239	1.2968	6.04e-05	0.000442155
OphioH327g2809	1.58639	2.4559	4.36e-06	4.57e-05			GO:0044765	oxidation-reduction process
OphioH327g2820.1	1.22076	1.65749	8.55e-09	2.17e-07
OphioH327g2856	2.37364	1.90749	2.49e-12	1.69e-10
OphioH327g2916	1.02764	1.08303	0.000501565	0.00263407
OphioH327g2946	2.14661	3.14057	4.44e-06	4.64e-05
OphioH327g2983	1.5443	1.39017	1.77e-05	0.000153388			GO:0044765	oxidation-reduction process
OphioH327g3031	3.18025	3.13689	1.26e-06	1.59e-05
OphioH327g3037	1.16467	1.88052	2.96e-09	8.48e-08
OphioH327g3052	1.2811	1.46294	1.13e-06	1.44e-05		X	GO:0044712	single-organism transport
OphioH327g3054	2.73187	2.83786	1.03e-06	1.34e-05			GO:0055114	single-organism catabolic process
OphioH327g3145	0.98544	1.00092	0.000996386	0.00468023
OphioH327g3146	1.11646	1.28737	0.000345195	0.00193354
OphioH327g3176	1.53027	1.65725	1.16e-06	1.48e-05
OphioH327g3217	1.04093	1.54081	3.43e-06	3.72e-05		X	GO:0044765	oxidation-reduction process
OphioH327g3237	0.954944	1.3128	3.52e-07	5.11e-06
OphioH327g3249	1.56257	1.43726	0.000205186	0.00126111
OphioH327g3259	1.02588	2.58146	2.88e-20	1.59e-17		X	GO:0044765	oxidation-reduction process
OphioH327g3262	4.9025	2.70094	4.26e-06	4.5e-05			GO:0055114	single-organism catabolic process
OphioH327g3264.1	0.906119	1.15762	3.12e-05	0.00024979
OphioH327g3266	0.845636	0.903188	0.000657752	0.0033095
OphioH327g3289	1.32051	1.11598	0.000191192	0.00118686
OphioH327g3321	1.20097	1.51963	4.69e-06	4.85e-05		X	GO:0044765	oxidation-reduction process
OphioH327g3368	3.151	2.64965	4.84e-10	1.71e-08
OphioH327g3374	1.25462	2.03657	1.2e-08	2.91e-07			GO:0006355	regulation of transcription, DNA-templated
OphioH327g3383.1	1.09516	1.27138	6.87e-06	6.78e-05		X
OphioH327g3385	1.96429	2.25846	2.42e-09	7.19e-08
OphioH327g3388	3.06846	3.21369	3.93e-07	5.65e-06
OphioH327g3389	1.76858	2.4876	6.22e-07	8.56e-06			GO:0044712	single-organism transport
OphioH327g3411	1.36448	1.70279	2.55e-09	7.5e-08
OphioH327g3413	2.14351	2.25313	5.46e-11	2.42e-09		X
OphioH327g3415	1.63093	1.94883	2.85e-06	3.19e-05		X	GO:0044765	oxidation-reduction process
OphioH327g3458	0.918094	1.0117	0.000150734	0.000971552
OphioH327g3476	1.0814	1.07163	0.000411109	0.00222545
OphioH327g3478	1.32849	1.44552	7.71e-06	7.49e-05
OphioH327g3487	1.15988	1.50428	2.07e-07	3.26e-06		X	GO:0006355	regulation of transcription, DNA-templated
OphioH327g3491	1.08763	1.60592	3.18e-07	4.68e-06		X	GO:0044712	single-organism transport
OphioH327g3526	2.15713	2.22192	1.51e-07	2.49e-06
OphioH327g3539	2.40856	1.43797	0.000302507	0.00172438
OphioH327g3552	1.37111	1.12978	0.000160417	0.00102627
OphioH327g3555	1.80567	1.17375	0.000384495	0.0021109		X
OphioH327g3556	0.953186	1.3817	2.33e-07	3.63e-06
OphioH327g3557	3.23395	3.3602	1.79e-09	5.58e-08
OphioH327g3558	2.68614	1.92137	0.000142941	0.000928277
OphioH327g3573	1.54913	2.13142	7.4e-11	3.2e-09
OphioH327g3599	1.0331	1.25347	9.76e-06	9.24e-05			GO:0044712	single-organism transport
OphioH327g3603	1.28924	0.801968	0.00167698	0.00730202		X	GO:0044712	single-organism transport
OphioH327g3633	1.08861	1.15928	6.48e-05	0.000469962			GO:0044765	oxidation-reduction process
OphioH327g3645	2.05774	1.40034	1.86e-05	0.000160364			GO:0055114	single-organism catabolic process
OphioH327g3658	0.913998	0.915655	0.00173735	0.00753857			GO:0055114	single-organism catabolic process
OphioH327g3717	2.31663	2.68879	9.15e-11	3.88e-09
OphioH327g3729	1.3709	1.17235	0.00143384	0.00640471
OphioH327g3788	1.20746	1.10261	0.000351581	0.0019608
OphioH327g3792	2.53353	2.1625	3.94e-10	1.43e-08
OphioH327g3803	2.87416	2.81745	6.79e-07	9.2e-06
OphioH327g3805	1.28509	1.55419	1.21e-08	2.92e-07
OphioH327g3823	0.871348	1.45031	6.83e-08	1.29e-06
OphioH327g3826	1.32982	1.12958	0.000782345	0.0038185
OphioH327g3836	2.86907	2.10293	1.26e-11	6.99e-10
OphioH327g3843	0.999592	0.981251	0.000796545	0.00388046
OphioH327g3844	1.6448	2.62091	7.02e-15	8.49e-13
OphioH327g3850	2.1067	2.04215	4.51e-05	0.000344558		X	GO:0055114	single-organism catabolic process
OphioH327g3858	1.5129	1.35704	6.63e-07	9.02e-06
OphioH327g3880	2.08144	1.49015	0.00146015	0.00650721		X
OphioH327g3881	1.44708	1.37734	2.31e-05	0.000193333			GO:0055114	single-organism catabolic process
OphioH327g3942	0.84007	1.15305	2.13e-05	0.000181254
OphioH327g3950	2.19539	1.65498	1.67e-07	2.7e-06
OphioH327g3957	0.96618	1.07868	7.01e-05	0.000503236
OphioH327g3995	3.45462	2.67298	5.18e-08	1.02e-06
OphioH327g4026	1.87991	2.20696	2.18e-14	2.25e-12		X
OphioH327g4027	2.80734	3.16595	2.93e-12	1.96e-10			GO:0006355	regulation of transcription, DNA-templated
OphioH327g4034.1	1.77158	1.93168	2.37e-05	0.000197605
OphioH327g4045	1.97897	2.49491	1.35e-05	0.000121113
OphioH327g4046	2.56187	1.68596	3.01e-08	6.54e-07
OphioH327g4085	1.68169	1.88809	1.62e-11	8.62e-10
OphioH327g4086	1.05123	1.20186	1.04e-05	9.72e-05			GO:0055114	single-organism catabolic process
OphioH327g4087	1.7382	1.65659	1.58e-09	5.01e-08		X	GO:0055114	single-organism catabolic process
OphioH327g4091	0.956089	1.03269	0.000349374	0.00195412			GO:0044712	single-organism transport
OphioH327g4103	1.16486	0.934772	0.000315593	0.00178582		X	GO:0006355	regulation of transcription, DNA-templated
OphioH327g4125	1.75033	1.74162	6.32e-06	6.33e-05
OphioH327g4126	3.67169	1.94014	0.000220825	0.00133966		X	GO:0044765	oxidation-reduction process
OphioH327g4127	3.47883	2.06457	5.41e-08	1.06e-06		X	GO:0055114	single-organism catabolic process
OphioH327g4129	1.568	2.1483	4.96e-13	3.84e-11
OphioH327g4134	1.51913	1.37831	0.000205434	0.00126111		X	GO:0044765	oxidation-reduction process
OphioH327g4175	1.55102	1.94816	4.69e-07	6.65e-06		X
OphioH327g4222	1.47449	1.25998	7.15e-06	7e-05
OphioH327g4223	1.07773	1.90089	4.2e-10	1.51e-08
OphioH327g4224	1.05885	0.906203	0.000502339	0.00263455
OphioH327g4227	1.26633	1.58192	6.15e-09	1.62e-07
OphioH327g4239	1.08812	2.04076	1.65e-10	6.63e-09
OphioH327g4244	1.3065	0.980648	0.00180423	0.00776351		X
OphioH327g4257	1.22144	1.30757	3.84e-06	4.09e-05
OphioH327g4278	1.17195	1.49045	5.4e-06	5.54e-05
OphioH327g4320	0.909774	1.42459	1.3e-06	1.62e-05
OphioH327g4336	4.50192	2.5419	3e-07	4.47e-06
OphioH327g4341	0.987903	1.1311	0.00028376	0.00163924
OphioH327g4375	1.83291	1.7922	0.00154299	0.00682921
OphioH327g4381	1.41774	1.28369	0.000236246	0.0014111			GO:0055114	single-organism catabolic process
OphioH327g4464	2.13907	1.50014	0.000413489	0.00223053
OphioH327g4471	2.23951	1.59641	2.24e-06	2.59e-05		X	GO:0055114	single-organism catabolic process
OphioH327g4493	1.28761	1.50286	1.07e-06	1.38e-05
OphioH327g4501	1.12427	1.35691	5.17e-08	1.02e-06
OphioH327g4515	1.28216	1.37677	9.26e-08	1.63e-06
OphioH327g4516	1.13456	1.38632	1.12e-06	1.44e-05
OphioH327g4546	5.66089	4.66578	3.75e-21	2.57e-18
OphioH327g4558	1.56628	2.08379	2.44e-06	2.79e-05			GO:0044765	oxidation-reduction process
OphioH327g4574	1.09277	1.27615	5.33e-05	0.000398827
OphioH327g4612	1.08726	1.76323	2.69e-10	1.02e-08
OphioH327g4667	3.57791	3.05197	2.22e-16	4.41e-14
OphioH327g4689	1.91589	2.38682	4.01e-15	5.35e-13			GO:0055114	single-organism catabolic process
OphioH327g4727	2.42032	2.74438	7.03e-23	7.78e-20
OphioH327g4750	1.29781	1.37748	5.5e-05	0.000410031
OphioH327g4771	0.931295	1.14053	7.09e-06	6.95e-05
OphioH327g4772	1.73615	1.76044	2.46e-10	9.46e-09		X
OphioH327g4773	0.978527	1.26029	8.56e-06	8.23e-05
OphioH327g4784	1.83625	1.60208	0.000546215	0.00283205
OphioH327g4793	1.02364	1.35222	1.85e-06	2.19e-05
OphioH327g4804	1.35826	1.39213	0.000293277	0.00168292			GO:0006355	regulation of transcription, DNA-templated
OphioH327g4808	2.05064	1.58776	1.68e-05	0.000146966
OphioH327g4846	2.07213	2.87624	1.13e-12	8.42e-11
OphioH327g4854	1.1177	1.90743	3.7e-10	1.36e-08		X
OphioH327g4855	1.39498	1.93144	1.72e-06	2.07e-05
OphioH327g4874	1.87447	2.56551	9.29e-06	8.87e-05
OphioH327g4891	1.23528	0.887115	0.00185176	0.00792835			GO:0055114	single-organism catabolic process
OphioH327g4892	1.7057	2.48976	2.09e-06	2.43e-05		X
OphioH327g4895	1.60661	2.71068	4.74e-14	4.37e-12
OphioH327g4896	1.93285	2.2119	6.3e-07	8.64e-06		X	GO:0044765	oxidation-reduction process
OphioH327g4897	1.34628	1.35642	2.06e-05	0.00017562
OphioH327g4900	1.30824	1.44948	0.000126254	0.000837668
OphioH327g4921	2.00707	2.24619	1.7e-06	2.05e-05
OphioH327g4942	2.03989	1.70683	1.94e-08	4.41e-07
OphioH327g4943	3.23211	2.51536	5.31e-15	6.53e-13		X
OphioH327g4944	2.88373	2.8989	3.81e-20	1.97e-17
OphioH327g4954	1.09783	1.12753	2.85e-05	0.000232394
OphioH327g4965	0.97906	1.19431	0.00013555	0.000890742
OphioH327g4968	2.49435	2.03183	2.49e-07	3.85e-06		X	GO:0044765	oxidation-reduction process
OphioH327g4969	3.66664	4.8926	1.7e-28	4.38e-25		X	GO:0055114	single-organism catabolic process
OphioH327g4970	2.25342	2.88352	1.69e-14	1.81e-12
OphioH327g4971	3.0601	3.7682	6.24e-09	1.64e-07			GO:0055114	single-organism catabolic process
OphioH327g4973	1.29477	2.02383	1.34e-12	9.78e-11		X	GO:0006355	regulation of transcription, DNA-templated
OphioH327g4989	0.943469	1.00721	0.000494443	0.00260728		X
OphioH327g5034	1.75325	2.34715	1.09e-07	1.89e-06
OphioH327g5053	2.75768	2.09215	3.09e-07	4.58e-06			GO:0006355	regulation of transcription, DNA-templated
OphioH327g5054	1.44271	1.77585	3.03e-06	3.35e-05
OphioH327g5072	4.6209	2.24948	0.000547958	0.00283729
OphioH327g5145	0.927155	1.08816	3.72e-05	0.000290831			GO:0055114	single-organism catabolic process
OphioH327g5149	2.15273	2.51147	7.3e-05	0.000519193
OphioH327g5165	1.20064	1.8914	1.2e-06	1.52e-05
OphioH327g5170	1.79661	1.89777	3.75e-07	5.43e-06
OphioH327g5171	1.76921	2.02607	3.37e-07	4.92e-06		X	GO:0044765	oxidation-reduction process
OphioH327g5223	6.30152	4.93174	2.46e-05	0.000203826
OphioH327g5240	1.4109	1.34882	0.000170448	0.00108239
OphioH327g5265	1.35615	1.97108	7.33e-09	1.89e-07		X
OphioH327g5270	2.11501	2.06169	1.31e-10	5.39e-09
OphioH327g5271	2.24619	1.75816	9.88e-09	2.48e-07
OphioH327g5274	1.42936	1.81584	1.42e-09	4.56e-08
OphioH327g5292	1.70895	1.69719	0.000547503	0.00283683
OphioH327g5341	0.977389	1.53444	5.17e-07	7.28e-06
OphioH327g5355	1.11407	1.64506	2.88e-07	4.32e-06
OphioH327g5360	1.43065	1.86359	1.41e-07	2.34e-06
OphioH327g5362	1.50869	1.22637	9.06e-05	0.000629587
OphioH327g5391	3.94069	4.08272	1.86e-06	2.19e-05		X	GO:0006355	regulation of transcription, DNA-templated
OphioH327g5411	1.31903	1.43963	5.06e-05	0.000380855
OphioH327g5416	1.60262	1.58499	2.37e-08	5.26e-07
OphioH327g5417	1.69529	1.40722	3.95e-05	0.000305945		X
OphioH327g5432	2.58874	2.89863	4.04e-06	4.27e-05
OphioH327g5434	1.30512	2.02364	9.13e-07	1.2e-05			GO:0006355	regulation of transcription, DNA-templated
OphioH327g5435.1	1.01852	1.33289	7.96e-06	7.69e-05
OphioH327g5443	0.901739	1.24547	2.49e-06	2.84e-05
OphioH327g5444	1.89355	2.90543	5.74e-08	1.12e-06			GO:0044712	single-organism transport
OphioH327g5449	1.72628	1.9039	2.69e-07	4.1e-06			GO:0044712	single-organism transport
OphioH327g5450	3.13339	2.38333	3.21e-05	0.000256128
OphioH327g5463	1.86127	2.07152	3.04e-06	3.36e-05
OphioH327g5465	0.988865	1.20331	9.57e-05	0.000658917		X	GO:0055114	single-organism catabolic process
OphioH327g5489	1.33848	1.20071	2.79e-05	0.000228383
OphioH327g5515	1.48078	1.34854	1.66e-05	0.000144966
OphioH327g5521	2.33934	3.54731	3.13e-08	6.78e-07
OphioH327g5532	3.46484	4.00869	3.74e-11	1.77e-09
OphioH327g5533	1.26021	1.35751	0.000412642	0.00223053			GO:0055114	single-organism catabolic process
OphioH327g5537	1.58939	1.79874	5e-11	2.25e-09	X	X	GO:0006355	regulation of transcription, DNA-templated
OphioH327g5556	0.960547	1.20734	7.87e-06	7.63e-05
OphioH327g5585	4.15194	2.64168	1.16e-06	1.47e-05			GO:0044765	oxidation-reduction process
OphioH327g5594	2.5324	2.85444	1.59e-10	6.42e-09			GO:0044765	oxidation-reduction process
OphioH327g5595	2.41731	1.0004	0.00118335	0.00544609			GO:0055114	single-organism catabolic process
OphioH327g5596	1.17231	1.06398	0.000174054	0.00110258
OphioH327g5599	2.81204	2.48589	2.73e-14	2.75e-12
OphioH327g5600	1.95142	2.07664	3.33e-08	7.13e-07		X	GO:0055114	single-organism catabolic process
OphioH327g5603	1.25609	1.07858	3.3e-05	0.000262504
OphioH327g5604	2.05273	1.85575	1.03e-07	1.78e-06
OphioH327g5611	1.52617	1.58529	3.6e-08	7.55e-07
OphioH327g5635	2.45258	2.79648	2.83e-11	1.39e-09		X	GO:0044765	oxidation-reduction process
OphioH327g5651	1.03954	1.39835	1.51e-06	1.84e-05			GO:0044712	single-organism transport
OphioH327g5658	1.55427	1.26667	1.2e-05	0.000109589
OphioH327g5673	1.2797	0.97806	0.00103319	0.00481514
OphioH327g5678	2.56271	3.12283	6.09e-09	1.61e-07
OphioH327g5690	2.47992	3.86338	6.27e-19	2.31e-16			GO:0055114	single-organism catabolic process
OphioH327g5708	1.03606	1.27228	7.05e-05	0.000505243
OphioH327g5712	0.802575	0.817452	0.00115846	0.00534104		X	GO:0044712	single-organism transport
OphioH327g5721	1.3237	0.896802	0.00127	0.00578978		X	GO:0044712	single-organism transport
OphioH327g5747	1.59557	1.50601	3.5e-08	7.37e-07			GO:0055114	single-organism catabolic process
OphioH327g5770	1.22524	1.15531	0.00024374	0.00144582			GO:0044765	oxidation-reduction process
OphioH327g5778	1.7714	1.97748	2.08e-06	2.43e-05			GO:0055114	single-organism catabolic process
OphioH327g5823	3.68777	3.17135	1e-17	2.5e-15
OphioH327g5828	0.969908	1.37074	1.11e-06	1.43e-05
OphioH327g5829	1.89769	2.42709	8.43e-10	2.84e-08	X	X
OphioH327g5847	0.984727	1.24249	3.21e-06	3.51e-05		X
OphioH327g5849	2.59884	2.74032	2.49e-09	7.39e-08
OphioH327g5850	2.94442	3.09438	4.32e-13	3.38e-11
OphioH327g5887	4.51816	4.09617	6.47e-09	1.69e-07
OphioH327g5908	1.56551	1.50703	6.98e-08	1.31e-06
OphioH327g5920	1.41606	2.32481	8.38e-09	2.13e-07		X
OphioH327g5921	1.43237	1.72489	6.08e-07	8.39e-06
OphioH327g5924	0.993397	1.03635	0.00028713	0.00165378
OphioH327g5956	1.40098	1.91461	2.8e-07	4.25e-06
OphioH327g5978	1.65104	1.61952	0.000177033	0.00111871
OphioH327g5986	1.10574	1.85634	2.95e-11	1.44e-09		X
OphioH327g6006	1.04362	1.93054	4.65e-11	2.1e-09
OphioH327g6027	2.12396	2.67805	2.7e-09	7.88e-08
OphioH327g6039	1.85132	1.9101	8.23e-07	1.1e-05			GO:0044765	oxidation-reduction process
OphioH327g6077	0.884248	1.17087	3.69e-06	3.95e-05
OphioH327g6090	3.20626	1.94853	0.000294018	0.00168467		X
OphioH327g6105	1.69055	1.60556	2.73e-07	4.15e-06			GO:0006355	regulation of transcription, DNA-templated
OphioH327g6119	2.43573	1.91494	6.61e-06	6.57e-05			GO:0055114	single-organism catabolic process
OphioH327g6151	1.1015	1.78785	6.73e-07	9.14e-06
OphioH327g6203	0.98146	1.45865	6.56e-07	8.94e-06
OphioH327g6217	1.47692	1.66996	0.00023362	0.00140082		X	GO:0044712	single-organism transport
OphioH327g6223	2.34139	2.1956	4.67e-05	0.000354748			GO:0044765	oxidation-reduction process
OphioH327g6241	1.65948	2.08758	7.93e-08	1.47e-06
OphioH327g6301	1.3149	1.85861	2.71e-08	5.94e-07
OphioH327g6313	1.47124	1.87761	1.32e-11	7.28e-10			GO:0044712	single-organism transport
OphioH327g6315	1.05092	2.41839	1.3e-12	9.6e-11			GO:0044712	single-organism transport
OphioH327g6385.1	1.09631	0.981864	0.000764296	0.00373983	X		GO:0006355	regulation of transcription, DNA-templated
OphioH327g6397	1.70115	1.83392	3.56e-11	1.7e-09
OphioH327g6423.2	2.5598	3.46943	2.93e-14	2.91e-12
OphioH327g6435	1.40496	1.90782	3.36e-12	2.23e-10
OphioH327g6445	1.15405	0.951015	0.00174395	0.00755498
OphioH327g6456	2.21114	2.19286	2.14e-08	4.79e-07		X	GO:0044765	oxidation-reduction process
OphioH327g6471	1.74664	2.05819	9.92e-07	1.29e-05
OphioH327g6472	0.938022	1.07571	0.000259725	0.0015266
OphioH327g6473	1.80187	2.38453	2.7e-14	2.75e-12
OphioH327g6477	3.66567	3.19129	1.18e-09	3.87e-08
OphioH327g6485	3.8863	3.57421	1.6e-20	9.55e-18		X
OphioH327g6486	1.28473	2.42292	4.12e-09	1.12e-07
OphioH327g6487	1.57249	2.85672	5.53e-12	3.51e-10
OphioH327g6505	2.30208	1.87172	3.81e-05	0.000297416			GO:0055114	single-organism catabolic process
OphioH327g6514	1.93658	1.4033	6.41e-05	0.000466308
OphioH327g6531	2.04675	1.81288	6.23e-05	0.000453828		X
OphioH327g6542.1	1.55503	1.52272	3.07e-07	4.55e-06
OphioH327g6576	1.14898	1.34968	1.16e-05	0.00010678
OphioH327g6578	1.90052	2.42553	1.03e-08	2.54e-07
OphioH327g6579	1.27754	2.13166	1.3e-09	4.2e-08			GO:0044712	single-organism transport
OphioH327g6603	3.55927	3.48932	1.73e-05	0.000150216		X
OphioH327g6604	1.85109	2.37284	9.89e-16	1.47e-13
OphioH327g6605	1.30647	1.6544	1.13e-08	2.75e-07	X
OphioH327g6607	1.09202	0.821635	0.00126502	0.0057705			GO:0055114	single-organism catabolic process
OphioH327g6625	2.24158	1.81385	0.000885045	0.00426331
OphioH327g6634	0.913631	0.819736	0.00209598	0.00881795			GO:0044765	oxidation-reduction process
OphioH327g6648	3.38084	2.80222	8.58e-08	1.53e-06			GO:0055114	single-organism catabolic process
OphioH327g6687	1.39492	1.82626	3.78e-12	2.45e-10
OphioH327g6693	1.81861	1.4578	0.000322631	0.00182425
OphioH327g6713	2.07936	1.47073	0.0018686	0.00798723
OphioH327g6739	1.03883	1.61452	7.98e-08	1.47e-06
OphioH327g6740	1.29985	2.44351	9.18e-11	3.88e-09			GO:0055114	single-organism catabolic process
OphioH327g6741	1.83442	2.57115	8.11e-08	1.48e-06
OphioH327g6742	1.72659	1.92354	0.000158014	0.00101257
OphioH327g6769	1.16093	1.39958	2.45e-05	0.000203332
OphioH327g6784	1.54663	1.35728	1.28e-06	1.61e-05
OphioH327g6799	2.53595	2.41246	1.25e-07	2.11e-06		X	GO:0044765	oxidation-reduction process
OphioH327g6810	1.30361	2.70903	7.9e-16	1.22e-13
OphioH327g6811	3.9705	1.99241	4.03e-08	8.21e-07		X	GO:0055114	single-organism catabolic process
OphioH327g6895	1.19421	1.42589	3.92e-07	5.65e-06
OphioH327g6925	3.2462	1.49145	0.000651898	0.00328752
OphioH327g6959	1.31917	2.39401	2.98e-08	6.51e-07
OphioH327g6971	2.86879	2.9266	4.41e-11	2.02e-09		X	GO:0044712	single-organism transport
OphioH327g6978	1.31631	1.37351	7.45e-07	1e-05			GO:0044765	oxidation-reduction process
OphioH327g6983	2.86701	2.03305	0.00230656	0.00954816			GO:0055114	single-organism catabolic process
OphioH327g7024	1.39936	1.31509	5.54e-07	7.72e-06
OphioH327g7026	1.90621	1.85189	0.000394572	0.00215097
OphioH327g7059	1.70932	2.28847	2.1e-06	2.44e-05
OphioH327g7077	3.00945	2.68013	2.58e-10	9.83e-09
OphioH327g7085	2.90864	2.72485	3.43e-14	3.32e-12		X	GO:0044765	oxidation-reduction process
OphioH327g7096	0.890176	1.14868	2.32e-05	0.000194215			GO:0006355	regulation of transcription, DNA-templated
OphioH327g7100	1.00185	1.68994	7.55e-09	1.94e-07
OphioH327g7105	0.845648	1.15519	1.49e-05	0.000132256
OphioH327g7118	1.28507	1.27277	0.000576437	0.00296098
OphioH327g7124	2.50202	3.14154	1.47e-07	2.43e-06
OphioH327g7165	1.73808	2.389	7.94e-06	7.69e-05			GO:0044765	oxidation-reduction process
OphioH327g7166	1.17764	1.53602	3.78e-08	7.8e-07
OphioH327g7196	2.3609	2.24888	3.67e-09	1.02e-07			GO:0055114	single-organism catabolic process
OphioH327g7209	1.41829	2.08134	2.96e-10	1.11e-08		X
OphioH327g7210	1.61517	1.17114	0.000567794	0.00292435
OphioH327g7248	1.03905	1.5789	1.62e-08	3.82e-07
OphioH327g7263	1.23298	1.13086	1.11e-05	0.000102984		X
OphioH327g7280	1.99075	1.28959	0.00093341	0.00444587
OphioH327g7326	1.72058	2.4764	7.21e-17	1.55e-14		X
OphioH327g7327	1.97598	3.23621	3.34e-13	2.67e-11
OphioH327g7328	1.06325	1.56515	7.06e-08	1.32e-06
OphioH327g7329	2.4475	4.10784	2.2e-22	2.13e-19
OphioH327g7332	1.32242	1.48811	5.81e-05	0.000427483			GO:0044765	oxidation-reduction process
OphioH327g7334	1.40616	1.08757	0.00194107	0.00823333
OphioH327g7377	1.23985	1.99181	1.65e-07	2.67e-06		X	GO:0044765	oxidation-reduction process
OphioH327g7381	1.40679	1.221	4.79e-05	0.000362013
OphioH327g7382	3.11679	3.18851	2.78e-09	8.03e-08
OphioH327g7383	3.58566	2.98394	1.61e-14	1.77e-12			GO:0044712	single-organism transport
OphioH327g7390	1.12586	1.73891	5.07e-08	1.01e-06
OphioH327g7417	0.972613	1.54358	2.93e-07	4.38e-06	X	X	GO:0006355	regulation of transcription, DNA-templated
OphioH327g7426	1.85647	3.20495	3.66e-21	2.57e-18			GO:0044765	oxidation-reduction process
OphioH327g7446	1.90376	2.61902	5.27e-09	1.41e-07		X	GO:0044765	oxidation-reduction process
OphioH327g7448	1.24066	1.44727	1.54e-07	2.51e-06		X
OphioH327g7449	2.10853	2.34566	7.72e-08	1.43e-06
OphioH327g7458	1.43503	1.94962	2.05e-08	4.64e-07			GO:0006355	regulation of transcription, DNA-templated
OphioH327g7552	1.1636	1.55635	6.03e-08	1.17e-06		X
OphioH327g7566	1.54145	1.78482	5.13e-11	2.3e-09		X	GO:0044765	oxidation-reduction process
OphioH327g7570	2.05197	2.33264	9.67e-06	9.19e-05
OphioH327g7594	0.962144	0.873752	0.000533689	0.0027764
OphioH327g7606	1.94726	2.6367	4.19e-10	1.51e-08
OphioH327g7608	1.10784	1.35378	7.5e-06	7.3e-05			GO:0055114	single-organism catabolic process
OphioH327g7674	0.999169	0.826148	0.00181949	0.00781181		X
OphioH327g7677	0.967698	1.08399	5.73e-05	0.000422553
OphioH327g7678	1.89229	2.0915	3.27e-08	7.02e-07
OphioH327g7680	1.52772	1.41952	7.21e-05	0.000513983
OphioH327g7686	1.21591	1.18965	0.00038968	0.00213483
OphioH327g7722	1.99853	1.37774	1.35e-05	0.000120685			GO:0044765	oxidation-reduction process
OphioH327g7722.1	1.75629	2.15315	0.000209443	0.00127762
OphioH327g7727	2.25045	2.56738	1.33e-06	1.66e-05
OphioH327g7729	2.3768	2.7524	4.96e-16	8.34e-14
OphioH327g7730	1.43899	1.51264	8.56e-08	1.53e-06			GO:0044765	oxidation-reduction process
OphioH327g7731	1.28073	1.30628	2.31e-07	3.6e-06
OphioH327g7737	1.86074	2.45316	4.29e-10	1.54e-08
OphioH327g7749	2.99073	1.54631	3.78e-05	0.000295049
OphioH327g7780	0.889454	0.968437	0.000438177	0.00234735
OphioH327g7825	0.842363	1.15471	2.73e-06	3.08e-05
OphioH327g7854	1.39145	1.13875	0.000531748	0.00276816
OphioH327g7858	2.29281	2.59298	6.81e-16	1.1e-13		X	GO:0055114	single-organism catabolic process
OphioH327g7861	1.52503	1.73034	1.29e-06	1.61e-05
OphioH327g7874	4.48837	3.79889	2.55e-06	2.9e-05
OphioH327g7875	3.82748	3.47493	2.9e-06	3.23e-05
OphioH327g7875.1	3.0427	3.36103	1.74e-06	2.08e-05
OphioH327g7876	1.33052	1.67615	9.54e-07	1.25e-05
OphioH327g7887	1.7096	3.09675	3.75e-15	5.1e-13
OphioH327g7948	2.28033	1.64137	0.000516512	0.00270522
OphioH327g7955	1.55078	3.37906	1.51e-17	3.55e-15
OphioH327g7985	1.84644	3.29752	2.78e-11	1.39e-09
OphioH327g7994	1.06129	2.17726	1.5e-12	1.08e-10
OphioH327g8020	1.76423	1.65557	4.37e-05	0.000334039		X	GO:0006355	regulation of transcription, DNA-templated
OphioH327g8083	1.27595	0.959586	0.00167427	0.0073017
OphioH327g8090	1.47939	2.48146	3.13e-11	1.5e-09
OphioH327g8150	1.23766	1.67666	1.46e-07	2.41e-06	X	X	GO:0006355	regulation of transcription, DNA-templated
OphioH327g8213	1.35432	1.76207	3.83e-09	1.06e-07
OphioH327g8225	1.54538	1.59264	0.000119665	0.000799938		X
OphioH327g8252	1.521	3.12989	1.23e-10	5.07e-09			GO:0044765	oxidation-reduction process
OphioH327g8255	1.55498	2.48226	8.14e-08	1.48e-06
OphioH327g8261	0.904306	1.48054	8.06e-08	1.47e-06
OphioH327g8274	1.35931	1.93304	1.52e-07	2.49e-06
OphioH327g8307	2.05749	1.75418	1.86e-06	2.19e-05
OphioH327g8324	2.18725	2.21348	7.29e-10	2.52e-08
OphioH327g8356	1.27218	1.06976	0.000311737	0.00176659
OphioH327g8359	1.327	1.26397	2.86e-05	0.000233171		X
OphioH327g8366	1.08058	0.858706	0.00208618	0.00879582
OphioH327g8387	1.26105	1.50474	2.41e-05	0.000200315		X	GO:0044765	oxidation-reduction process
OphioH327g8391	1.06137	1.50147	2.61e-08	5.75e-07
OphioH327g8396	1.5773	1.92611	1.07e-08	2.63e-07		X	GO:0006355	regulation of transcription, DNA-templated
OphioH327g8447	1.23011	1.35135	3.08e-05	0.00024792
OphioH327g8469	1.01968	0.785375	0.00139773	0.00627602
OphioH327g8485	1.20806	0.895101	0.00101537	0.00474943
OphioH327g8530.1	2.13844	2.05858	2.2e-06	2.56e-05
OphioH327g8542	1.58071	1.99407	4.74e-05	0.000358909
OphioH327g8565	1.98919	1.56002	3.44e-08	7.25e-07		X
OphioH327g8587	1.68428	1.54641	0.000696375	0.00345554
