# Supplementary material for: RNAseq Analysis Highlights Specific Transcriptome Signatures of Yeast and Mycelial Growth Phases in the Dutch Elm Disease Fungus Ophiostoma novo-ulmi
Source: G3 (Bethesda). 2015 Sep 17;5(11):2487–95. doi: 10.1534/g3.115.021022 (PMC4632067; doi:10.1534/g3.115.021022)
Supplement: Supporting Information [file supp_g3.115.021022_TableS6.xlsx]

## Sheet: Table S6
Table S6 Genes overexpressed in mycelium phase of Ophiostoma novo-ulmi. LogFC: log of fold change between yeast and mycelium; Y: yeast phase; LM: mycelium phase grown in liquid medium; SM: mycelium phase grown in petri dishes. FDR: Fold Discovery Rate, correction of the p-value;TF: crosses indicate transcription factors; PHI-base: crosses indicate the presence of a gene in the PHI-base (www.phi-b…
	logFC LvsML	logFC LvsM	P-value	FDR	TF	PHI-Base	GO accession enriched	Term enriched
OphioH327g0026	1.33531	1.70688	2.1e-07	3.3e-06
OphioH327g0044	1.83293	1.46875	1.85e-05	0.000160303
OphioH327g0048	4.15284	5.70601	6.38e-20	3.09e-17
OphioH327g0053	1.72912	1.73421	1.8e-07	2.89e-06
OphioH327g0072	3.59608	2.18872	3.76e-05	0.000293997
OphioH327g0079	0.851346	0.893536	0.00103024	0.00480993		X
OphioH327g0104	1.82789	1.90677	6.9e-10	2.39e-08
OphioH327g0127	1.23308	1.96569	2.82e-11	1.39e-09
OphioH327g0137	1.48383	0.958677	0.00115772	0.00534084
OphioH327g0143	2.05254	1.3115	0.000226762	0.00137233
OphioH327g0153	1.01903	1.47952	7.51e-07	1.01e-05
OphioH327g0166	1.63564	1.47112	2.87e-06	3.21e-05			GO:0048519	negative regulation of biological process
OphioH327g0172	1.18463	1.53126	2.26e-06	2.6e-05		X
OphioH327g0182	1.2832	1.11741	6.91e-05	0.000498489	X	X
OphioH327g0257	1.56686	1.69131	0.000101905	0.000694407
OphioH327g0258	1.65012	1.36531	1.56e-05	0.000137237
OphioH327g0282	3.28546	2.48984	0.000304593	0.00173499		X
OphioH327g0287	1.77145	1.80494	0.000537962	0.00279487
OphioH327g0333	0.873585	0.859232	0.00120604	0.0055275
OphioH327g0349	2.35107	1.44246	1.16e-05	0.00010678
OphioH327g0375	4.30272	3.12332	1.2e-05	0.000109089
OphioH327g0389	3.65497	3.13423	1.94e-08	4.41e-07
OphioH327g0398	6.31734	6.0699	3.83e-08	7.87e-07
OphioH327g0404	5.55614	3.43447	4.47e-05	0.000341429	X
OphioH327g0422	2.15722	2.33497	2.53e-09	7.49e-08
OphioH327g0482	1.1961	1.69804	6.3e-06	6.31e-05
OphioH327g0488	1.472	1.84872	3.13e-08	6.78e-07
OphioH327g0531	1.37542	1.82978	6.31e-08	1.21e-06
OphioH327g0580	0.929256	1.33508	1.88e-07	3e-06
OphioH327g0585	2.14673	1.76567	0.000126386	0.000837668
OphioH327g0635	2.8946	3.17632	1.79e-16	3.74e-14
OphioH327g0637	1.36195	1.81899	1.18e-05	0.000107898
OphioH327g0668	1.09069	1.19625	0.000149425	0.000966329
OphioH327g0669	1.11575	1.21393	0.00052357	0.00273479
OphioH327g0678	1.89857	1.47543	0.00174406	0.00755498		X
OphioH327g0698	1.44309	1.20014	7e-05	0.000503236
OphioH327g0718	1.63131	2.01497	1.61e-06	1.95e-05
OphioH327g0722	2.14961	0.9886	0.000889767	0.00427541
OphioH327g0724	1.57231	1.36475	2.3e-06	2.64e-05
OphioH327g0733	2.03097	1.08865	0.00159399	0.00701085
OphioH327g0778	1.99912	1.72435	0.000201861	0.00124591	X	X
OphioH327g0821	1.66732	1.04837	0.00140387	0.00629265
OphioH327g0888	0.979973	1.10536	0.000179166	0.00112941		X
OphioH327g0902	1.53323	3.53197	8.9e-14	7.57e-12
OphioH327g0966	1.63547	1.12811	0.00133639	0.00604619		X
OphioH327g0970	0.935663	1.2381	2.96e-05	0.000239973		X	GO:0006022	aminoglycan metabolic process
OphioH327g0976	1.22725	0.959663	0.000397586	0.00216436
OphioH327g0987	1.56647	2.23324	4.09e-09	1.11e-07
OphioH327g0989	1.50029	1.31084	0.00051997	0.00271966		X
OphioH327g0990	1.03072	1.30637	2.38e-05	0.000198195
OphioH327g1023	2.37435	1.83529	0.000837502	0.00405701
OphioH327g1033	1.69797	1.27587	0.00165315	0.00722998			GO:0006261	DNA-dependent DNA replication
OphioH327g1043	2.19105	1.54686	0.000495392	0.0026105
OphioH327g1052	1.46314	1.07375	0.00012841	0.000848867		X
OphioH327g1055.1	2.73034	2.5099	1.64e-09	5.17e-08		X
OphioH327g1061	5.84387	5.51433	4.99e-05	0.000375828		X
OphioH327g1110	1.59054	1.43691	0.000231922	0.00139476
OphioH327g1124	0.98171	0.914041	0.000673497	0.00336495
OphioH327g1150	1.08994	1.03825	0.000237559	0.00141349
OphioH327g1166	1.31767	1.11716	0.000398296	0.0021667		X	GO:0006261	DNA-dependent DNA replication
OphioH327g1224	1.99702	2.01739	0.000493513	0.00260415
OphioH327g1227	1.85691	2.06553	2.11e-12	1.45e-10	X	X
OphioH327g1243	1.75491	1.802	5.28e-09	1.41e-07
OphioH327g1251	2.85556	1.27335	0.000334554	0.00188074
OphioH327g1254	4.46036	4.1685	5.42e-18	1.45e-15		X
OphioH327g1255	3.47882	3.24025	2.37e-09	7.1e-08
OphioH327g1270	0.922933	0.933138	0.00115015	0.00530905
OphioH327g1283	2.74494	2.47971	1.45e-07	2.4e-06		X
OphioH327g1293	1.67755	2.02488	1.62e-05	0.000141702
OphioH327g1309	2.41728	1.59944	3.67e-08	7.69e-07		X
OphioH327g1310	1.85576	1.59255	5.93e-06	6e-05
OphioH327g1312	1.25961	1.76976	1.05e-05	9.79e-05
OphioH327g1374	2.16113	3.38479	5.36e-14	4.88e-12
OphioH327g1377	1.19974	0.901458	0.000716901	0.00354376
OphioH327g1383	3.67606	3.78042	1.01e-10	4.26e-09
OphioH327g1389	0.98512	1.35957	5.11e-07	7.2e-06		X
OphioH327g1400	1.57935	1.92304	3.96e-05	0.00030619
OphioH327g1427	0.990628	1.10094	5.98e-05	0.000437847
OphioH327g1428	1.21996	1.69105	3.78e-08	7.8e-07
OphioH327g1429	0.817726	0.860826	0.000727597	0.00358641
OphioH327g1437	2.9098	2.87241	1.66e-11	8.74e-10
OphioH327g1464	2.13685	2.54802	7.81e-06	7.58e-05
OphioH327g1473	2.86521	1.95977	0.000452505	0.00241907			GO:0006464	cellular protein modification process
OphioH327g1501	2.03526	2.94611	9.64e-08	1.68e-06
OphioH327g1508	1.78874	2.08321	4.61e-06	4.78e-05
OphioH327g1514	1.63116	1.65113	0.000237008	0.00141198
OphioH327g1531	1.5793	1.42032	0.000925839	0.00441313
OphioH327g1589	2.217	2.00681	0.000182917	0.00114745
OphioH327g1591	2.79849	1.30056	0.000889536	0.00427541
OphioH327g1600	1.52019	0.987879	0.00104162	0.00484568
OphioH327g1643	4.2772	4.46668	4.65e-19	1.89e-16		X
OphioH327g1645	5.35436	5.45174	3.87e-30	1.5e-26
OphioH327g1652	1.01676	1.32485	1.33e-06	1.67e-05
OphioH327g1660	1.9766	2.90428	3.44e-17	7.84e-15
OphioH327g1676	1.38501	1.73788	6.04e-08	1.17e-06
OphioH327g1711	3.43746	1.48839	0.000255877	0.00150856
OphioH327g1734	1.68145	1.7344	2.93e-07	4.38e-06		X
OphioH327g1740	1.30964	1.39126	0.000104639	0.00071061
OphioH327g1752	3.16166	1.68095	1.24e-06	1.57e-05		X
OphioH327g1757	2.95779	2.62936	2.09e-08	4.7e-07		X
OphioH327g1776	2.61279	2.81989	1.14e-14	1.35e-12
OphioH327g1776.1	2.58982	2.67957	1.72e-18	5.13e-16
OphioH327g1793	4.08309	4.20393	8.79e-16	1.33e-13
OphioH327g1881	2.57295	3.05924	1.2e-07	2.02e-06
OphioH327g1903	1.62558	1.78923	2.74e-06	3.09e-05		X
OphioH327g1930	6.0317	2.41413	2.56e-07	3.95e-06		X
OphioH327g1944	1.62802	1.34415	0.00149002	0.00662507
OphioH327g1957	2.88143	3.33928	2.69e-12	1.81e-10		X
OphioH327g1959	1.91616	2.09119	2.05e-13	1.68e-11		X
OphioH327g1970	1.86275	3.25083	1.11e-08	2.72e-07
OphioH327g1979	2.23448	1.53313	0.0005554	0.00287006
OphioH327g2002	1.23217	1.19627	0.000244059	0.0014466
OphioH327g2005	1.96673	2.25788	1.15e-06	1.47e-05
OphioH327g2008	2.41239	1.7465	4.03e-06	4.27e-05		X
OphioH327g2014	0.97264	1.45216	1.31e-07	2.18e-06
OphioH327g2058	2.55607	2.94065	2.75e-10	1.03e-08
OphioH327g2064	1.0216	1.17834	2.09e-05	0.000177864
OphioH327g2129	3.11198	4.44192	1.83e-09	5.66e-08
OphioH327g2183	1.0764	1.3531	2.21e-06	2.56e-05		X	GO:0006464	cellular protein modification process
OphioH327g2199	1.36382	2.61116	9.69e-10	3.19e-08
OphioH327g2205	1.10864	3.03629	4.25e-19	1.83e-16
OphioH327g2214	1.97881	1.56761	3.17e-06	3.48e-05
OphioH327g2228	7.93696	6.45874	3.99e-21	2.57e-18
OphioH327g2230	5.70069	3.8172	8.71e-10	2.92e-08
OphioH327g2261	2.00596	1.60966	0.000604219	0.00307714
OphioH327g2281	1.00425	0.880981	0.000723717	0.00357289		X
OphioH327g2290	1.78375	1.53227	0.000138223	0.000903702
OphioH327g2310	1.13766	1.56179	9.15e-06	8.74e-05
OphioH327g2325	3.32373	2.35895	5.35e-05	0.000400408		X
OphioH327g2358	0.904289	1.39537	4.27e-07	6.11e-06			GO:0006464	cellular protein modification process
OphioH327g2361	1.40379	1.87391	4.13e-08	8.37e-07
OphioH327g2383	2.07254	1.9733	2.87e-11	1.4e-09
OphioH327g2420	2.01949	1.73016	4.53e-05	0.000345489	X	X
OphioH327g2439	5.76198	4.05255	1.27e-08	3.04e-07
OphioH327g2444	1.01653	1.22909	2.59e-05	0.000213716		X	GO:0006464	cellular protein modification process
OphioH327g2467	1.56371	1.84183	9.15e-09	2.31e-07		X
OphioH327g2504	1.54908	1.69834	6.71e-06	6.67e-05		X	GO:0006464	cellular protein modification process
OphioH327g2508	1.36707	2.26584	4.52e-12	2.89e-10		X
OphioH327g2543	2.05113	1.32434	6.93e-06	6.82e-05
OphioH327g2590	2.03894	1.93031	1.6e-12	1.14e-10
OphioH327g2609	2.0951	1.48312	5.95e-06	6.01e-05
OphioH327g2627	3.73593	2.9845	3.35e-08	7.14e-07
OphioH327g2650	1.69673	1.76406	2.41e-05	0.000200315
OphioH327g2686	1.8815	2.58516	9.06e-10	3.02e-08		X
OphioH327g2700	1.80614	2.08368	1.84e-07	2.94e-06		X
OphioH327g2704	2.83808	1.81348	7.02e-06	6.89e-05
OphioH327g2733	1.33233	1.29249	0.000137871	0.000902161		X
OphioH327g2736	4.59004	5.17881	1.64e-18	5.08e-16
OphioH327g2744	2.65881	1.72686	4.01e-08	8.19e-07
OphioH327g2745	1.88039	1.28429	2.37e-05	0.000197664
OphioH327g2746	4.97051	5.21992	4.58e-15	5.97e-13
OphioH327g2772	1.27032	1.2875	4.72e-05	0.000357812
OphioH327g2780	1.32269	1.22472	0.000811429	0.003948
OphioH327g2810	1.73719	1.45795	1.42e-06	1.76e-05
OphioH327g2814	1.27439	1.48095	3.51e-06	3.77e-05
OphioH327g2816	2.56918	2.21187	0.000109326	0.000738475
OphioH327g2832	1.52992	1.33293	8.59e-07	1.14e-05		X	GO:0006464	cellular protein modification process
OphioH327g2850	3.07177	3.16778	3.03e-07	4.5e-06
OphioH327g2865	2.00709	2.80038	2.58e-07	3.97e-06
OphioH327g2880	2.13424	3.1404	4.47e-08	8.98e-07
OphioH327g2888	4.05993	2.19998	3.07e-05	0.000247532
OphioH327g2895	1.58744	1.44475	1.48e-05	0.000131217
OphioH327g2926	1.64494	1.13495	0.000456175	0.00243367
OphioH327g2938	1.59189	1.34724	0.000181685	0.00114158
OphioH327g2947	1.14416	1.40958	5.63e-07	7.84e-06
OphioH327g2956	4.16716	3.2769	1.77e-06	2.11e-05
OphioH327g2971	4.89704	2.14204	3.13e-05	0.000250883
OphioH327g2980	1.81834	1.97084	2.1e-05	0.000179142
OphioH327g2988	1.12825	1.54729	3.13e-07	4.62e-06
OphioH327g2998	1.57904	1.92648	8.37e-05	0.000587425		X
OphioH327g3009	3.01488	3.53315	1.47e-06	1.8e-05
OphioH327g3022	3.84679	4.93884	8.26e-25	1.07e-21
OphioH327g3027	1.17157	0.983579	0.000571668	0.00293844
OphioH327g3051.1	2.21977	2.19273	7.97e-10	2.71e-08
OphioH327g3109	1.06095	1.41898	5.4e-06	5.54e-05
OphioH327g3173	1.20841	0.999379	0.00158824	0.00699612		X	GO:0006464	cellular protein modification process
OphioH327g3203	5.45837	6.08859	1.38e-12	1e-10
OphioH327g3210	1.4594	1.65909	1.45e-06	1.79e-05
OphioH327g3213	1.5706	1.48336	5.57e-05	0.000414486
OphioH327g3241	2.88128	3.15384	1.4e-05	0.000124625
OphioH327g3242	3.41494	2.11606	5.94e-07	8.22e-06
OphioH327g3284	1.00439	0.979123	0.000275594	0.00160404
OphioH327g3285	1.30257	1.6435	4.04e-09	1.11e-07		X	GO:0006464	cellular protein modification process
OphioH327g3298	1.63147	1.16481	0.00035149	0.0019608	X
OphioH327g3302	1.71739	1.54287	1.1e-07	1.91e-06
OphioH327g3319	3.08286	3.20765	2.38e-10	9.2e-09
OphioH327g3371	2.55278	3.74411	1.49e-11	8.13e-10
OphioH327g3382	1.42161	1.03945	0.00123355	0.00564688		X	GO:0006464	cellular protein modification process
OphioH327g3383	1.8817	1.19983	6.07e-06	6.12e-05
OphioH327g3394	1.19931	1.485	6.66e-08	1.26e-06
OphioH327g3395	3.79789	3.06314	8.93e-11	3.82e-09
OphioH327g3399	1.26401	1.21667	3.87e-05	0.000300953
OphioH327g3421	2.36669	1.83999	0.00029368	0.00168398			GO:0048519	negative regulation of biological process
OphioH327g3422	4.52713	4.84017	3.6e-16	6.34e-14
OphioH327g3426	1.90318	1.97817	7.62e-08	1.42e-06
OphioH327g3447	1.73835	1.99208	0.00028004	0.00162138
OphioH327g3451	1.3978	1.54325	1.82e-06	2.16e-05
OphioH327g3455.1	2.08883	2.47765	5.16e-11	2.3e-09
OphioH327g3455.2	2.56707	2.58157	6.46e-10	2.25e-08
OphioH327g3456	4.92796	2.97874	3.61e-09	1.01e-07
OphioH327g3460	1.71291	1.91357	1.61e-11	8.62e-10
OphioH327g3499	2.84516	3.80062	6.41e-08	1.22e-06
OphioH327g3532	8.45072	5.88214	3.03e-05	0.000245021
OphioH327g3533	5.44332	2.83294	4.06e-07	5.82e-06
OphioH327g3544	2.6506	2.77068	8.31e-08	1.51e-06
OphioH327g3545	3.39945	2.18928	2.71e-09	7.9e-08
OphioH327g3560	3.38065	3.59276	6.78e-12	4.13e-10
OphioH327g3562	1.38396	1.21894	0.00150336	0.00667672
OphioH327g3569	6.14497	3.63282	6.06e-17	1.34e-14
OphioH327g3570	5.55343	3.36232	1.95e-14	2.04e-12
OphioH327g3571	3.79897	1.68591	2.64e-06	2.98e-05
OphioH327g3587	1.82159	1.33026	2.14e-05	0.000181618		X
OphioH327g3622	1.47251	1.67351	3.46e-05	0.000274022
OphioH327g3635	3.23577	3.1067	1.62e-07	2.63e-06
OphioH327g3700	1.29568	1.36483	3e-05	0.000243101		X
OphioH327g3715	1.80171	2.4908	1.84e-06	2.18e-05
OphioH327g3719	2.61987	2.62402	2.33e-08	5.2e-07
OphioH327g3736	1.28968	1.39955	0.000666316	0.00334064
OphioH327g3757	1.26539	1.07606	0.000974903	0.00459047
OphioH327g3784	1.71276	1.67534	3.01e-06	3.34e-05		X
OphioH327g3820	1.77134	2.67607	1.12e-11	6.31e-10
OphioH327g3864	3.2869	3.51341	4.45e-06	4.64e-05
OphioH327g3874	3.82828	2.16664	1.21e-09	3.95e-08
OphioH327g3874.1	5.38601	4.90159	1.63e-14	1.77e-12
OphioH327g3912	1.10601	1.29305	0.000185599	0.00115958
OphioH327g3913	3.2442	3.88601	8.37e-07	1.11e-05		X
OphioH327g3927	1.27534	1.67645	1.57e-07	2.56e-06
OphioH327g3938	3.11261	2.31073	0.000106775	0.000723138
OphioH327g3940	3.47973	3.40943	8.27e-14	7.27e-12
OphioH327g3953	2.30828	2.45895	4.56e-10	1.63e-08			GO:0006464	cellular protein modification process
OphioH327g3961	1.91191	1.21307	0.00023484	0.00140378			GO:0006464	cellular protein modification process
OphioH327g3973	1.26253	1.49261	3.36e-05	0.000266562
OphioH327g3993	1.24932	1.56279	1.42e-06	1.76e-05
OphioH327g3994	1.39047	1.68802	2.42e-07	3.75e-06
OphioH327g3998	4.1988	5.74641	3.42e-07	4.97e-06
OphioH327g4137	1.83764	1.66822	0.00102274	0.00477792
OphioH327g4139	0.949123	1.48321	1.36e-07	2.27e-06
OphioH327g4145	2.03737	1.81209	5.23e-07	7.35e-06		X	GO:0006261	DNA-dependent DNA replication
OphioH327g4166	2.12375	1.29047	0.000678511	0.00337989
OphioH327g4204	2.76149	1.73238	5.3e-05	0.000397311		X
OphioH327g4206	3.97577	3.36515	1.14e-07	1.95e-06			GO:0006022	aminoglycan metabolic process
OphioH327g4264	1.61409	1.52397	3.71e-05	0.000290747
OphioH327g4281	2.76734	1.66966	0.000662233	0.00332664		X
OphioH327g4294	2.5989	1.77193	3.69e-08	7.71e-07
OphioH327g4299	5.1571	3.7318	1.57e-13	1.32e-11
OphioH327g4312	2.54589	2.8724	1.39e-10	5.63e-09		X
OphioH327g4323	2.00318	3.35125	7.51e-10	2.59e-08
OphioH327g4346	1.67157	1.53634	5.51e-05	0.00041034
OphioH327g4365.1	1.38458	1.30167	3.59e-06	3.85e-05		X	GO:0006022	aminoglycan metabolic process
OphioH327g4377	2.47555	1.81148	3.77e-10	1.38e-08
OphioH327g4410	1.56409	1.38501	0.00026475	0.00154791
OphioH327g4420	3.68647	2.91511	1.5e-05	0.000132576
OphioH327g4450	0.912539	1.0268	0.000276864	0.00160759		X	GO:0006464	cellular protein modification process
OphioH327g4454	1.89937	2.18258	1.03e-08	2.54e-07		X
OphioH327g4472	1.04223	1.44325	1.03e-06	1.33e-05
OphioH327g4481	2.33459	1.52773	8.62e-05	0.00060303
OphioH327g4520	1.13827	1.22184	0.000181652	0.00114158		X
OphioH327g4635	3.05519	3.47331	1e-08	2.51e-07		X
OphioH327g4664	6.52127	7.05891	1.75e-09	5.5e-08
OphioH327g4678	1.96541	1.82129	3.65e-10	1.35e-08
OphioH327g4694	4.18501	4.92862	4.35e-09	1.18e-07		X
OphioH327g4705	3.7673	2.40531	0.000162404	0.00103812			GO:0006464	cellular protein modification process
OphioH327g4754	3.21935	4.17424	1.92e-06	2.26e-05
OphioH327g4759	1.19298	1.06659	0.00167717	0.00730202
OphioH327g4785	3.2211	4.21765	8.47e-18	2.18e-15		X
OphioH327g4786	1.24432	1.49082	9.19e-07	1.21e-05
OphioH327g4821	1.61745	1.27732	0.000111437	0.000750768
OphioH327g4836	1.43156	0.919481	0.00106493	0.00494817
OphioH327g4842	2.44089	3.12254	7.86e-10	2.68e-08		X
OphioH327g4856	6.22721	4.30362	8.69e-13	6.59e-11
OphioH327g4877	2.55693	1.7788	9.72e-07	1.27e-05		X
OphioH327g4924	4.04431	4.14045	4.43e-14	4.18e-12		X
OphioH327g4926	1.49151	2.60132	1.72e-08	3.98e-07
OphioH327g4927	1.29005	2.51642	4.62e-15	5.97e-13
OphioH327g4945	1.63401	1.92402	3.07e-05	0.000247656
OphioH327g4961	1.233	1.66695	7.29e-09	1.89e-07
OphioH327g5001	1.30395	1.68823	1.7e-06	2.05e-05
OphioH327g5007	4.0456	1.77668	1.82e-06	2.16e-05
OphioH327g5064	1.39632	0.916366	0.000948671	0.00449163
OphioH327g5075	1.30783	1.88622	7.58e-07	1.01e-05
OphioH327g5089	1.96677	1.94738	0.00163059	0.00713937
OphioH327g5097	1.10111	1.19834	0.000114846	0.000770386
OphioH327g5115	1.95456	1.89039	0.00225853	0.00936669
OphioH327g5133	1.52385	1.46681	0.000625987	0.00317131
OphioH327g5142	2.43987	1.39431	9.59e-07	1.25e-05
OphioH327g5156	2.71156	2.4962	1.67e-07	2.7e-06
OphioH327g5159	1.37685	0.899891	0.00220066	0.00917139
OphioH327g5163	1.77401	1.50757	0.000189191	0.00117538
OphioH327g5167	2.69615	3.53137	1.58e-14	1.77e-12
OphioH327g5168	1.11061	1.69594	8.36e-08	1.51e-06
OphioH327g5174	1.03821	1.32169	2.53e-07	3.92e-06
OphioH327g5181	6.33115	7.94735	1.51e-15	2.16e-13
OphioH327g5182	2.78311	2.80784	1.94e-10	7.7e-09		X
OphioH327g5194	0.925757	0.968652	0.00103565	0.00482136
OphioH327g5208	1.43477	1.14827	9.49e-05	0.000654424		X	GO:0006464	cellular protein modification process
OphioH327g5247	1.29851	1.60993	1.67e-05	0.000145517
OphioH327g5256	1.18357	1.58218	1.86e-08	4.24e-07
OphioH327g5279	1.19726	1.36123	5.75e-06	5.84e-05
OphioH327g5289	1.93367	1.70034	0.000147711	0.000956044
OphioH327g5302	2.37417	4.0089	7.68e-16	1.21e-13
OphioH327g5305	2.43719	2.2695	1.06e-06	1.37e-05			GO:0006464	cellular protein modification process
OphioH327g5323	0.960408	0.909902	0.00191963	0.00815579
OphioH327g5349	0.945214	1.21327	6.89e-05	0.000497599
OphioH327g5350	2.70125	1.28226	0.000944803	0.00448419
OphioH327g5387	4.61015	3.26097	3.74e-09	1.04e-07		X
OphioH327g5394	4.56065	4.98929	7.68e-12	4.61e-10
OphioH327g5453	1.49195	1.81965	8.38e-08	1.51e-06
OphioH327g5454	1.68118	1.82099	5.49e-06	5.6e-05
OphioH327g5455	1.67899	1.34037	0.000443463	0.00237403
OphioH327g5504.1	5.14426	4.94429	3.6e-11	1.71e-09
OphioH327g5519	1.24792	0.925199	0.00221056	0.00919501		X
OphioH327g5579	1.6724	1.73389	4.37e-09	1.18e-07		X
OphioH327g5582	1.89292	1.68265	0.000314341	0.00178004		X
OphioH327g5590	4.8614	5.78567	3.46e-06	3.75e-05
OphioH327g5602	1.21467	1.06884	0.00189633	0.00807897
OphioH327g5610	3.06855	3.26277	2.1e-09	6.38e-08
OphioH327g5627	1.54128	2.54013	1.99e-08	4.51e-07
OphioH327g5643	2.69797	2.38089	4.3e-08	8.7e-07
OphioH327g5644	1.40924	1.62048	0.000188371	0.00117332		X
OphioH327g5669.2	4.75669	3.04232	7.39e-08	1.38e-06
OphioH327g5718	1.62225	1.46221	0.000129928	0.000858165
OphioH327g5723	1.34889	1.21723	0.000144283	0.000935424
OphioH327g5725	1.43325	2.81626	2.78e-16	5.23e-14
OphioH327g5742	0.931051	1.39584	1.82e-06	2.16e-05
OphioH327g5757	2.60601	1.26329	0.000247052	0.0014621
OphioH327g5761	1.1729	1.43823	5.45e-06	5.58e-05
OphioH327g5798	4.5406	3.88235	2.73e-16	5.23e-14
OphioH327g5801	4.25556	3.86302	3.83e-08	7.87e-07		X
OphioH327g5816	2.20807	2.11395	1.8e-05	0.000155943
OphioH327g5835	4.72026	4.47682	3.75e-12	2.45e-10
OphioH327g5854	3.59428	2.87182	1.12e-05	0.000103304
OphioH327g5856	2.12319	2.24157	1.03e-05	9.64e-05
OphioH327g5911	1.11654	1.01199	0.000901999	0.00432324
OphioH327g5917	1.42366	1.08699	0.000202464	0.00124684		X
OphioH327g5979	1.057	1.22982	0.000107492	0.000726718
OphioH327g6017	3.66783	5.45217	2.72e-11	1.37e-09
OphioH327g6055	1.86517	2.09465	0.000139246	0.000908853
OphioH327g6057	1.52978	1.36704	1.35e-05	0.000120594
OphioH327g6064.1	1.32979	1.43077	2.29e-07	3.57e-06
OphioH327g6065	1.97576	2.13813	4.57e-06	4.75e-05
OphioH327g6068	1.786	3.43235	1.11e-08	2.72e-07
OphioH327g6085	2.76719	2.64007	8.36e-10	2.83e-08
OphioH327g6126	6.26908	3.8346	1.17e-14	1.37e-12
OphioH327g6162	1.51493	1.33641	0.00142704	0.006378
OphioH327g6178	1.41322	1.21726	3.76e-06	4.01e-05
OphioH327g6180	1.63942	0.906072	0.00220039	0.00917139	X	X
OphioH327g6181	1.44248	1.1916	7.43e-05	0.000527003		X
OphioH327g6213	1.42221	1.48441	9.68e-08	1.69e-06
OphioH327g6218	1.46203	1.4243	0.000906939	0.00433907
OphioH327g6226	1.02452	1.22067	0.000168641	0.00107268
OphioH327g6237	1.06455	0.899758	0.00065837	0.0033095
OphioH327g6284	4.52554	3.84323	7.55e-19	2.54e-16
OphioH327g6346	1.63074	2.53856	5.35e-07	7.51e-06		X
OphioH327g6348	2.86407	4.05642	7.17e-12	4.34e-10
OphioH327g6352	0.897647	1.13135	1.69e-05	0.000147045		X
OphioH327g6364	1.93091	1.78623	6.14e-05	0.000448006
OphioH327g6372	4.75817	2.44262	0.000965743	0.00455564
OphioH327g6385	2.25443	3.37897	4.34e-06	4.56e-05
OphioH327g6401	1.19133	1.52262	6.92e-05	0.000498489
OphioH327g6401.1	2.67882	3.40761	1.68e-10	6.72e-09
OphioH327g6448	1.30928	1.65778	6.18e-08	1.18e-06
OphioH327g6451	1.65463	1.9318	2.28e-06	2.62e-05		X	GO:0006464	cellular protein modification process
OphioH327g6465	0.981481	1.25757	1.07e-05	9.95e-05	X	X
OphioH327g6479	4.49215	3.32625	1.61e-11	8.62e-10
OphioH327g6492	1.79187	2.65709	7.54e-19	2.54e-16
OphioH327g6560	2.8781	3.80808	1.22e-08	2.92e-07
OphioH327g6566	1.94935	1.81723	1.75e-05	0.000151854
OphioH327g6582	1.96218	2.13622	2.22e-05	0.000186779		X
OphioH327g6590	2.72355	1.58757	2.87e-06	3.21e-05
OphioH327g6596	3.32758	2.04062	3.07e-06	3.38e-05
OphioH327g6627	6.47114	8.03658	3.1e-22	2.66e-19
OphioH327g6628	1.86113	1.88573	3.27e-08	7.02e-07		X	GO:0006464	cellular protein modification process
OphioH327g6629	1.87801	1.61892	5.22e-08	1.03e-06
OphioH327g6638	1.31915	1.309	2.21e-05	0.000186614		X
OphioH327g6697	1.83579	1.23077	0.000800429	0.00389693		X
OphioH327g6710	1.23575	1.92928	4.58e-11	2.09e-09		X
OphioH327g6716	1.85575	1.59737	0.000814148	0.00395875
OphioH327g6717	0.937673	1.29557	1.7e-06	2.05e-05
OphioH327g6748	2.15786	2.25299	3.92e-11	1.84e-09
OphioH327g6772	4.7905	1.86463	5.56e-10	1.95e-08
OphioH327g6790	3.53641	2.25617	0.000178869	0.00112846
OphioH327g6791	1.65771	1.19226	0.00169337	0.00736013
OphioH327g6816	2.36975	1.96371	3.89e-09	1.07e-07		X
OphioH327g6820	2.82518	1.86575	3.01e-05	0.000243804
OphioH327g6826	2.73798	2.93144	0.000212064	0.00129259
OphioH327g6837	1.67761	1.12724	0.000355767	0.00197845		X	GO:0006464	cellular protein modification process
OphioH327g6864	1.4121	1.65611	1.54e-07	2.51e-06		X
OphioH327g6880	2.12905	0.999706	0.000234491	0.00140378
OphioH327g6899	1.36069	1.5838	7.76e-05	0.000549184
OphioH327g6902	1.34037	1.35491	0.000380711	0.00209506
OphioH327g6903	1.18697	1.04417	0.000212498	0.00129422
OphioH327g6905	1.95065	1.13802	0.000233398	0.00140057		X	GO:0006464	cellular protein modification process
OphioH327g6918.1	1.85036	1.6126	1.13e-06	1.44e-05
OphioH327g6919	1.91603	1.7342	1.31e-05	0.000118048
OphioH327g6935	1.42302	1.60211	0.000214572	0.00130479
OphioH327g6936	2.39395	2.68649	1.63e-08	3.82e-07
OphioH327g6937	3.42671	2.37277	4.07e-08	8.26e-07
OphioH327g6951	1.95544	1.82567	0.000391924	0.00213955
OphioH327g6958	1.87733	1.77555	1.26e-05	0.000114474
OphioH327g6975	3.58676	4.11755	5.2e-10	1.83e-08
OphioH327g7002	1.98549	2.21065	5.67e-07	7.87e-06
OphioH327g7008	0.999278	1.00747	0.00066767	0.00334527			GO:0048519	negative regulation of biological process
OphioH327g7036	1.50549	1.19339	0.000884928	0.00426331		X
OphioH327g7063	2.55485	2.42396	3.15e-05	0.000251341
OphioH327g7064	2.82154	2.58765	3e-07	4.47e-06	X
OphioH327g7066	4.26742	3.49874	1.39e-11	7.61e-10		X
OphioH327g7070	1.81434	1.59952	1.87e-07	2.98e-06		X	GO:0006022	aminoglycan metabolic process
OphioH327g7111	1.64729	1.45619	4.24e-05	0.000326111
OphioH327g7132	2.15503	1.57876	2.75e-05	0.000225226		X
OphioH327g7134	4.37382	3.23646	2.5e-10	9.58e-09
OphioH327g7173	5.95878	3.64116	1.72e-08	3.98e-07		X
OphioH327g7189	7.42478	3.66916	0.00143649	0.00641285
OphioH327g7194	2.99239	3.56446	5.9e-11	2.6e-09		X
OphioH327g7197	2.12698	1.66666	1.06e-05	9.91e-05		X
OphioH327g7203	0.930182	1.44015	9e-07	1.19e-05		X
OphioH327g7205	1.063	1.76729	2.15e-07	3.36e-06
OphioH327g7251	3.66531	3.85285	4.02e-06	4.27e-05
OphioH327g7259	3.35791	3.62648	1.07e-08	2.63e-07
OphioH327g7290	2.05375	2.24093	0.000115827	0.000775623
OphioH327g7299	5.18806	4.66777	2.57e-09	7.55e-08
OphioH327g7304	1.22218	0.925439	0.000567049	0.00292245		X
OphioH327g7309	3.3404	4.03256	1.15e-05	0.000105994
OphioH327g7310	6.2731	8.75827	6.68e-09	1.73e-07
OphioH327g7314	2.23552	3.24419	4.48e-08	8.98e-07
OphioH327g7315	2.17715	3.09797	2.81e-07	4.25e-06
OphioH327g7325	1.60636	2.1257	2.97e-10	1.11e-08
OphioH327g7340	3.19847	2.02666	1.17e-07	1.99e-06
OphioH327g7370	4.60046	3.67997	3.89e-05	0.000302122
OphioH327g7378	1.36949	1.56321	9.32e-07	1.22e-05
OphioH327g7406	2.61016	4.07573	1.28e-07	2.14e-06
OphioH327g7416.1	1.24744	1.04883	0.000711792	0.00352075
OphioH327g7454	1.97262	1.64132	2.08e-05	0.000177859
OphioH327g7465	2.79401	2.58399	7.35e-11	3.19e-09
OphioH327g7466	3.28151	4.12015	8.04e-12	4.71e-10		X
OphioH327g7475	1.68527	2.37787	1.96e-10	7.75e-09		X
OphioH327g7484	2.97098	1.77604	3.11e-05	0.000249411
OphioH327g7523	1.79888	1.27468	0.000230245	0.00138702
OphioH327g7578	1.48265	2.50028	1.17e-11	6.56e-10
OphioH327g7586	1.25404	1.1406	0.000354921	0.00197658
OphioH327g7618	0.926307	1.09206	9.8e-05	0.00067284
OphioH327g7625	3.96242	3.89343	6.22e-12	3.85e-10
OphioH327g7637	1.72684	2.35656	1.37e-10	5.57e-09
OphioH327g7638	1.87955	2.39498	6.98e-06	6.86e-05
OphioH327g7667	2.57278	2.53259	1.14e-05	0.000105009		X
OphioH327g7671	1.25223	1.05366	0.000957681	0.00452589
OphioH327g7685	3.32373	1.8175	2.25e-05	0.000189582
OphioH327g7698	4.47122	4.25538	3.97e-11	1.85e-09		X
OphioH327g7700	1.87068	1.75154	6.96e-05	0.00050139
OphioH327g7704	2.59687	3.16403	2.75e-09	7.96e-08
OphioH327g7715	1.43049	2.08927	1.8e-12	1.27e-10
OphioH327g7716	1.16179	2.19787	2.32e-10	9.01e-09
OphioH327g7718	2.14336	2.31931	1.98e-05	0.000169558
OphioH327g7719	4.3724	4.07236	3.88e-07	5.6e-06
OphioH327g7743	1.50666	1.18917	0.000378614	0.00209048		X	GO:0006261	DNA-dependent DNA replication
OphioH327g7754	1.50566	1.13092	5.03e-05	0.000379101		X
OphioH327g7757	4.1172	2.41008	2.72e-10	1.03e-08
OphioH327g7758	1.99118	2.86242	5.6e-12	3.52e-10		X
OphioH327g7761	1.65973	2.19941	1.63e-11	8.62e-10
OphioH327g7777	1.16503	1.35153	0.000126391	0.000837668
OphioH327g7778	8.26594	9.01047	8.48e-13	6.5e-11
OphioH327g7900	6.71468	5.45559	6.05e-08	1.17e-06
OphioH327g7913	1.11026	1.09583	0.000260322	0.00152895
OphioH327g7945	2.55759	1.95114	1.29e-05	0.000116482
OphioH327g7987	1.3436	2.56826	6.72e-12	4.13e-10
OphioH327g8045	1.13685	1.05879	0.000105385	0.000714975
OphioH327g8058	1.82862	1.66826	8.46e-08	1.52e-06		X	GO:0006464	cellular protein modification process
OphioH327g8104	4.82874	3.27824	5.22e-09	1.4e-07
OphioH327g8107	1.87943	1.1255	0.00164898	0.00721578
OphioH327g8111	1.56722	1.43089	4.36e-05	0.000333516
OphioH327g8131	1.70095	1.71712	0.000153633	0.000987765
OphioH327g8133	1.64573	1.99764	4.8e-07	6.8e-06
OphioH327g8142	1.38925	1.88665	8.62e-08	1.53e-06			GO:0048519	negative regulation of biological process
OphioH327g8163	1.29435	1.11193	0.000101541	0.000692536
OphioH327g8189	4.24565	3.24498	8.54e-14	7.42e-12
OphioH327g8196	1.30015	1.0819	0.000682025	0.00339521
OphioH327g8203	1.62926	1.16726	0.000584995	0.00299698		X
OphioH327g8280	1.23798	1.42141	3.85e-06	4.09e-05		X	GO:0006464	cellular protein modification process
OphioH327g8285	3.60799	1.65325	1.18e-06	1.5e-05		X
OphioH327g8299	5.91987	2.87871	1.25e-07	2.11e-06
OphioH327g8318	6.85239	3.98385	1.08e-17	2.62e-15		X
OphioH327g8370	2.72311	2.63347	1.88e-06	2.21e-05
OphioH327g8372	1.96179	2.12146	3.95e-13	3.12e-11		X	GO:0006464	cellular protein modification process
OphioH327g8379	1.84634	1.41942	0.000276798	0.00160759
OphioH327g8395	1.13886	1.28979	4.16e-05	0.000320058		X	GO:0006464	cellular protein modification process
OphioH327g8401	6.49535	2.89599	0.000181498	0.00114158
OphioH327g8430	1.21099	1.36781	0.000254097	0.00150036
OphioH327g8431	2.31127	3.85217	2.04e-25	3.95e-22
OphioH327g8432	1.65533	2.46127	4.2e-11	1.95e-09
OphioH327g8458.1	2.67521	2.17088	9.24e-12	5.3e-10		X
OphioH327g8465	1.10113	1.46142	1.57e-06	1.92e-05
OphioH327g8476	2.19905	3.45233	5.68e-07	7.87e-06
OphioH327g8510	2.75406	4.53168	5.84e-08	1.14e-06
OphioH327g8511	3.43759	3.99918	2.2e-15	3.09e-13
OphioH327g8526	0.97097	1.37433	7.29e-07	9.83e-06
OphioH327g8568	1.10462	0.972649	0.00160433	0.00704414
OphioH327g8578	4.36408	4.4045	4.67e-06	4.83e-05
OphioH327g8607	5.70052	3.17411	0.00195863	0.00829419
