# Supplementary material for: RNAseq Analysis Highlights Specific Transcriptome Signatures of Yeast and Mycelial Growth Phases in the Dutch Elm Disease Fungus Ophiostoma novo-ulmi
Source: G3 (Bethesda). 2015 Sep 17;5(11):2487–95. doi: 10.1534/g3.115.021022 (PMC4632067; doi:10.1534/g3.115.021022)
Supplement: Supporting Information [file supp_g3.115.021022_TableS7.xlsx]

## Sheet: Table S7
Table S7 Description of the 63 orthologous genes overexpressed in yeast in both Ophiostoma novo-ulmi and Histoplasma capsulatum. LogFC: log of fold change between yeast and mycelium. LM: mycelium phase grown in liquid medium; SM: mycelium phase grown in petri dishes; M: mycelium phase (for H. capsulatum). FDR ≤ 0.01.
O. novo-ulmi genes	logFC YvsLM	logFC YvsSM	H. capsulatum genes	log FC YvsM
OphioH327g1140	5.44234	2.57711	HC186_04064.T1	0.735124
OphioH327g7749	2.99317	1.54602	HC186_00100.T1	0.592564
OphioH327g0879	1.97892	1.42873	HC186_09087.T1	1.49074
OphioH327g4942	2.04221	1.70688	HC186_04199.T1	2.95543
OphioH327g5053	2.76012	2.09242	HC186_02256.T1	3.27675
OphioH327g6397	1.70351	1.83394	HC186_05827.T1	1.07849
OphioH327g0144	2.96342	2.5643	HC186_08611.T1	1.15987
OphioH327g5747	1.5984	1.50613	HC186_02668.T1	1.5665
OphioH327g0848	1.71412	1.74185	HC186_05007.T1	0.905409
OphioH327g2293	1.99071	2.46657	HC186_01049.T1	0.721771
OphioH327g1795	1.72026	1.33298	HC186_00774.T1	2.02426
OphioH327g2797	1.77489	1.29678	HC186_02547.T1	0.826487
OphioH327g6313	1.47375	1.87782	HC186_05387.T1	0.62433
OphioH327g7024	1.40194	1.31546	HC186_02880.T1	0.835565
OphioH327g1423	1.95034	3.24786	HC186_04179.T1	1.18367
OphioH327g3844	1.64761	2.62134	HC186_05136.T1	0.779218
OphioH327g0006	1.62823	1.26036	HC186_08117.T1	5.16427
OphioH327g7731	1.28341	1.30652	HC186_00473.T1	1.04011
OphioH327g7737	1.86296	2.45378	HC186_08776.T1	1.93186
OphioH327g5603	1.25872	1.0788	HC186_07594.T1	0.635314
OphioH327g6039	1.85486	1.91108	HC186_06218.T1	1.74689
OphioH327g2983	1.54663	1.39042	HC186_03864.T1	0.72168
OphioH327g1301	1.83784	1.27007	HC186_00718.T1	1.78715
OphioH327g5721	1.32615	0.896979	HC186_04509.T1	1.2885
OphioH327g4227	1.2689	1.5819	HC186_06701.T1	0.682893
OphioH327g4973	1.29716	2.0237	HC186_09139.T1	0.935911
OphioH327g2187	1.31527	1.32975	HC186_02870.T1	0.84747
OphioH327g2141	1.36289	1.78949	HC186_03318.T1	0.914567
OphioH327g6605	1.30927	1.65512	HC186_01500.T1	0.838068
OphioH327g4004	2.64386	1.69597	HC186_05018.T1	0.604752
OphioH327g2252	1.29678	1.79035	HC186_01848.T1	2.68167
OphioH327g4891	1.23829	0.887506	HC186_03336.T1	0.918019
OphioH327g8356	1.27471	1.06954	HC186_01203.T1	0.615843
OphioH327g6607	1.09475	0.821719	HC186_03576.T1	1.02779
OphioH327g7680	1.52989	1.42002	HC186_04263.T1	0.807442
OphioH327g0132	1.19598	1.84433	HC186_01300.T1	0.81757
OphioH327g4897	1.34901	1.35693	HC186_03010.T1	0.76965
OphioH327g4493	1.29051	1.50333	HC186_01401.T1	0.624986
OphioH327g5265	1.35879	1.972	HC186_06574.T1	0.988225
OphioH327g3249	1.56468	1.43764	HC186_01467.T1	0.919806
OphioH327g3415	1.63288	1.94915	HC186_06906.T1	1.16163
OphioH327g5240	1.41316	1.34917	HC186_04888.T1	1.03147
OphioH327g8447	1.23281	1.35112	HC186_09211.T1	1.301
OphioH327g8274	1.36209	1.93313	HC186_02059.T1	1.20943
OphioH327g7248	1.04153	1.57928	HC186_01290.T1	0.821005
OphioH327g3633	1.09121	1.15958	HC186_06742.T1	0.616428
OphioH327g0464	0.994903	1.24925	HC186_05318.T1	1.37215
OphioH327g0122	1.35438	2.15722	HC186_09119.T1	0.681236
OphioH327g7059	1.71308	2.29023	HC186_01286.T1	0.962748
OphioH327g4558	1.56932	2.08513	HC186_08923.T1	0.977183
OphioH327g8387	1.26344	1.50426	HC186_05004.T1	0.652823
OphioH327g4855	1.39826	1.93245	HC186_08763.T1	0.815865
OphioH327g3491	1.09078	1.60685	HC186_09347.T1	0.649424
OphioH327g2055	1.02841	0.918556	HC186_00717.T1	1.05561
OphioH327g3843	1.00202	0.981198	HC186_07011.T1	0.858256
OphioH327g6742	1.73023	1.92528	HC186_05957.T1	0.728728
OphioH327g1910	1.02327	2.09206	HC186_01388.T1	1.00191
OphioH327g0105	0.87756	1.44987	HC186_07197.T1	1.12502
OphioH327g3264.1	0.908882	1.15804	HC186_07941.T1	1.38983
OphioH327g7417	0.975061	1.54381	HC186_09262.T1	1.36624
OphioH327g1594	0.855785	1.41451	HC186_03923.T1	0.586729
OphioH327g4965	0.981242	1.19414	HC186_04656.T1	0.641627
OphioH327g4320	0.912211	1.42478	HC186_08014.T1	0.792755
