# Supplementary material for: RNAseq Analysis Highlights Specific Transcriptome Signatures of Yeast and Mycelial Growth Phases in the Dutch Elm Disease Fungus Ophiostoma novo-ulmi
Source: G3 (Bethesda). 2015 Sep 17;5(11):2487–95. doi: 10.1534/g3.115.021022 (PMC4632067; doi:10.1534/g3.115.021022)
Supplement: Supporting Information [file supp_g3.115.021022_TableS8.xlsx]

## Sheet: Table S8
Table S8 Description of the 68 orthologous genes overexpressed in mycelium in both Ophiostoma novo-ulmi and Histoplasma capsulatum. LogFC: log of fold change between yeast and mycelium. LM: mycelium grown in liquid medium; SM: mycelium grown in petri dishes; M: mycelium phase (for H. capsulatum). FDR ≤ 0.01
O. novo-ulmi genes	logFC LMvsY	logFC SMvsY	H. capsulatum genes	log FC MvsY
OphioH327g1254	4.457	4.16825	HC186_09276.T1	0.725687
OphioH327g4377	2.4728	1.8115	HC186_03707.T1	0.794888
OphioH327g6937	3.42402	2.37242	HC186_04994.T1	1.04903
OphioH327g2590	2.03615	1.93023	HC186_05991.T1	3.02798
OphioH327g4924	4.04154	4.14106	HC186_04234.T1	1.01108
OphioH327g5757	2.60339	1.26269	HC186_00485.T1	1.52337
OphioH327g7698	4.46794	4.25546	HC186_05436.T1	2.13915
OphioH327g4785	3.21765	4.21748	HC186_00369.T1	0.828865
OphioH327g1959	1.91335	2.091	HC186_00477.T1	2.38184
OphioH327g0072	3.59228	2.18806	HC186_02457.T1	0.683241
OphioH327g5181	6.32878	7.94812	HC186_02483.T1	1.68582
OphioH327g8431	2.30853	3.85239	HC186_08715.T1	1.67683
OphioH327g2956	4.16628	3.2777	HC186_03363.T1	0.924973
OphioH327g2609	2.09217	1.48275	HC186_06319.T1	0.8901
OphioH327g5182	2.78062	2.80839	HC186_07905.T1	2.87834
OphioH327g6629	1.87528	1.61896	HC186_05302.T1	1.53756
OphioH327g7070	1.81167	1.59972	HC186_02563.T1	1.62066
OphioH327g1660	1.97393	2.90432	HC186_04431.T1	1.17471
OphioH327g8058	1.82565	1.66748	HC186_09065.T1	2.1095
OphioH327g5156	2.70853	2.49573	HC186_07946.T1	1.18117
OphioH327g6918.1	1.84748	1.61252	HC186_01278.T1	0.834943
OphioH327g2058	2.55323	2.94117	HC186_00227.T1	3.40072
OphioH327g6180	1.63678	0.906164	HC186_06789.T1	0.764717
OphioH327g0724	1.56949	1.36476	HC186_04412.T1	1.46845
OphioH327g5305	2.43377	2.26934	HC186_00954.T1	2.69084
OphioH327g4836	1.42851	0.9188	HC186_00655.T1	0.840327
OphioH327g8370	2.72095	2.63322	HC186_01212.T1	1.4001
OphioH327g0137	1.48073	0.958262	HC186_00372.T1	0.615176
OphioH327g3298	1.62865	1.16483	HC186_03459.T1	2.32329
OphioH327g2467	1.5608	1.84188	HC186_05746.T1	0.750461
OphioH327g5208	1.43177	1.14766	HC186_07337.T1	2.43257
OphioH327g6057	1.5271	1.36717	HC186_01497.T1	2.01181
OphioH327g5917	1.42042	1.08641	HC186_04624.T1	1.37334
OphioH327g7325	1.60358	2.12536	HC186_02092.T1	3.01687
OphioH327g2700	1.80314	2.08391	HC186_02035.T1	1.26493
OphioH327g6065	1.97359	2.13808	HC186_07261.T1	0.871781
OphioH327g5718	1.61926	1.46188	HC186_04501.T1	0.657803
OphioH327g2129	3.10953	4.44279	HC186_03575.T1	2.8985
OphioH327g5725	1.4308	2.81582	HC186_03438.T1	0.954957
OphioH327g6364	1.92721	1.78498	HC186_03912.T1	0.641786
OphioH327g1903	1.62273	1.78896	HC186_01357.T1	0.810508
OphioH327g6448	1.30619	1.65757	HC186_04882.T1	0.869283
OphioH327g3994	1.38822	1.68808	HC186_02552.T1	0.803722
OphioH327g5856	2.12061	2.24034	HC186_09182.T1	1.61373
OphioH327g4410	1.56109	1.38487	HC186_08851.T1	1.49819
OphioH327g7578	1.47976	2.50057	HC186_00875.T1	1.14473
OphioH327g2650	1.69429	1.76453	HC186_09196.T1	2.89396
OphioH327g0531	1.37296	1.83022	HC186_01479.T1	0.564987
OphioH327g6237	1.06198	0.899539	HC186_05283.T1	1.70595
OphioH327g2772	1.26733	1.2874	HC186_00055.T1	1.43352
OphioH327g0718	1.62932	2.01521	HC186_08184.T1	0.876469
OphioH327g7416.1	1.24443	1.04842	HC186_09245.T1	2.15559
OphioH327g7718	2.14043	2.31954	HC186_04642.T1	1.03293
OphioH327g7913	1.10771	1.09537	HC186_08474.T1	1.64805
OphioH327g1124	0.978696	0.913686	HC186_06938.T1	0.919593
OphioH327g1514	1.62791	1.64954	HC186_05710.T1	1.41455
OphioH327g8395	1.13618	1.29012	HC186_05255.T1	0.97038
OphioH327g4472	1.0394	1.4433	HC186_00465.T1	1.81474
OphioH327g4759	1.19039	1.06691	HC186_06291.T1	2.86417
OphioH327g8526	0.967969	1.37418	HC186_07507.T1	1.75268
OphioH327g6717	0.934874	1.29531	HC186_05185.T1	1.26394
OphioH327g5075	1.30482	1.88616	HC186_08500.T1	0.602506
OphioH327g5979	1.05441	1.22988	HC186_01270.T1	2.14569
OphioH327g0888	0.976986	1.10475	HC186_07589.T1	2.23898
OphioH327g3447	1.73401	1.99097	HC186_01410.T1	0.780996
OphioH327g8430	1.2084	1.36799	HC186_00630.T1	1.31026
OphioH327g1429	0.814939	0.860561	HC186_01909.T1	1.04145
OphioH327g1489	1.50891	2.69451	HC186_05251.T1	2.21767
